# Supplementary material for: The Total and Active Bacterial Community of the Chlorolichen Cetraria islandica and Its Response to Long-Term Warming in Sub-Arctic Tundra
Source: Front Microbiol. 2020 Dec 18;11:540404. doi: 10.3389/fmicb.2020.540404 (PMC7775390; doi:10.3389/fmicb.2020.540404)
Supplement: Supplementary file 2 [file Table_4.xlsx]

## Sheet: Blad1
							Supplementary Table 4: DNA-based indicator ASVs and differentially abundant ASVs.
Phylum	Class	Order	Family	Genus	Species	ASV	baseMean	log2FoldChange	lfcSE	stat	pvalue	padj	Diffab	Indicator species	comb	A	B	Indstat	Indpvalue
Proteobacteria	Alphaproteobacteria	Acetobacterales	Acetobacteraceae	Endobacter	NA	CCTACGGGAGGCAGCAGTAGGGAATATTGGACAATGGGCGCAAGCCTGATCCAGCAATGCCGCGTGTGTGAAGAAGGTCTTCGGATTGTAAAGCACTTTCGACGGGGACGATGATGACGGTACCCGTAGAAGAAGCCCCGGCTAACTTCGTGCCAGCAGCCGCGGTAATACGAAGGGGGCTAGCGTTGCTCGGAATGACTGGGCGTAAAGGGCGCGTAGGCGGCTTGTACAGTCAGATGTGAAATTCCCGGGCTTAACCTGGGGGCTGCATTTGATACGTGCGGGCTAGAGTGTGAAAGAGGGTCGTGGAATTCCCAGTGTAGAGGTGAAATTCGTAGATATTGGGAAGAACACCGGTGGCGAAGGCGGCGACCTGGTTCATGACTGACGCTGAGGCGC…								c	c	0.6361	0.9524	0.778	0.006
Proteobacteria	Alphaproteobacteria	Acetobacterales	Acetobacteraceae	Endobacter	NA	CCTACGGGAGGCAGCAGTAGGGAATATTGGACAATGGGCGCAAGCCTGATCCAGCAATGCCGCGTGTGTGAAGAAGGTCTTCGGATTGTAAAGCACTTTCGACGGGGACGATGATGACGGTACCCGTAGAAGAAGCCCCGGCTAACTTCGTGCCAGCAGCCGCGGTAATACGAAGGGGGCTAGCGTTGCTCGGAATGACTGGGCGTAAAGGGCGCGTAGGCGGCTTGTACAGTCAGATGTGAAATTCCCGGGCTTAACCTGGGGGCTGCATTTGATACGTGCGGGCTAGAGTGTGAAAGAGGGTCGTGGAATTCCCAGTGTAGAGGTGAAATTCGTAGATATTGGGAAGAACACCGGTGGCGAAGGCGGCGACCTGGTTCATGACTGACGCTGAGGCGC…								c	c	0.6237	0.9524	0.771	0.011
Proteobacteria	Alphaproteobacteria	Acetobacterales	Acetobacteraceae	Endobacter	NA	CCTACGGGAGGCAGCAGTAGGGAATATTGGACAATGGGCGCAAGCCTGATCCAGCAATGCCGCGTGTGTGAAGAAGGTCTTCGGATTGTAAAGCACTTTCGACGGGGACGATGATGACGGTACCCGTAGAAGAAGCCCCGGCTAACTTCGTGCCAGCAGCCGCGGTAATACGAAGGGGGCTAGCGTTGCTCGGAATGACTGGGCGTAAAGGGCGCGTAGGCGGCTTGTACAGTCAGATGTGAAATTCCCGGGCTTAACCTGGGGGCTGCATTTGATACGTGCGGGCTAGAGTGTGAAAGAGGGTCGTGGAATTCCCAGTGTAGAGGTGAAATTCGTAGATATTGGGAAGAACACCGGTGGCGAAGGCGGCGACCTGGTTCATGACTGACGCTGAGGCGC…								c	c	0.6203	0.9524	0.769	0.01
Proteobacteria	Alphaproteobacteria	Acetobacterales	Acetobacteraceae	Endobacter	NA	CCTACGGGAGGCAGCAGTAGGGAATATTGGACAATGGGCGCAAGCCTGATCCAGCAATGCCGCGTGTGTGAAGAAGGTCTTCGGATTGTAAAGCACTTTCGACGGGGACGATGATGACGGTACCCGTAGAAGAAGCCCCGGCTAACTTCGTGCCAGCAGCCGCGGTAATACGAAGGGGGCTAGCGTTGCTCGGAATGACTGGGCGTAAAGGGCGCGTAGGCGGCTTGTACAGTCAGATGTGAAATTCCCGGGCTTAACCTGGGGGCTGCATTTGATACGTGCGGGCTAGAGTGTGAAAGAGGGTCGTGGAATTCCCAGTGTAGAGGTGAAATTCGTAGATATTGGGAAGAACACCGGTGGCGAAGGCGGCGACCTGGTTCATGACTGACGCTGAGGCGC…								c	c	0.6527	0.9048	0.768	0.017
Proteobacteria	Alphaproteobacteria	Acetobacterales	Acetobacteraceae	Endobacter	NA	CCTACGGGAGGCAGCAGTAGGGAATATTGGACAATGGGCGCAAGCCTGATCCAGCAATGCCGCGTGTGTGAAGAAGGTCTTCGGATTGTAAAGCACTTTCGACGGGGACGATGATGACGGTACCCGTAGAAGAAGCCCCGGCTAACTTCGTGCCAGCAGCCGCGGTAATACGAAGGGGGCTAGCGTTGCTCGGAATGACTGGGCGTAAAGGGCGCGTAGGCGGCTTGTACAGTCAGATGTGAAATTCCCGGGCTTAACCTGGGGGCTGCATTTGATACGTGCGGGCTAGAGTGTGAAAGAGGGTCGTGGAATTCCCAGTGTAGAGGTGAAATTCGTAGATATTGGGAAGAACACCGGTGGCGAAGGCGGCGACCTGGTTCATGACTGACGCTGAGGCGC…								c	c	0.6078	0.9524	0.761	0.021
Proteobacteria	Alphaproteobacteria	Acetobacterales	Acetobacteraceae	Endobacter	NA	CCTACGGGAGGCAGCAGTAGGGAATATTGGACAATGGGCGCAAGCCTGATCCAGCAATGCCGCGTGTGTGAAGAAGGTCTTCGGATTGTAAAGCACTTTCGACGGGGACGATGATGACGGTACCCGTAGAAGAAGCCCCGGCTAACTTCGTGCCAGCAGCCGCGGTAATACGAAGGGGGCTAGCGTTGCTCGGAATGACTGGGCGTAAAGGGCGCGTAGGCGGCTTGTACAGTCAGATGTGAAATTCCCGGGCTTAACCTGGGGGCTGCATTTGATACGTGCGGGCTAGAGTGTGAAAGAGGGTCGTGGAATTCCCAGTGTAGAGGTGAAATTCGTAGATATTGGGAAGAACACCGGTGGCGAAGGCGGCGACCTGGTTCATGACTGACGCTGAGGCGC…								c	c	0.5946	0.9524	0.752	0.038
Proteobacteria	Alphaproteobacteria	Acetobacterales	Acetobacteraceae	NA	NA	CCTACGGGAGGCAGCAGTGGGGAATATTGGACAATGGGCGAAAGCCTGATCCAGCAATGCCGCGTGGATGAAGAAGGTTTTCGGATTGTAAAGTCCTTTCGGCGGGGACGATGATGACGGTACCCGCAGAAGAAGCCCCGGCTAACTTCGTGCCAGCAGCCGCGGTAATACGAAGGGGGCTAGCGTTGCTCGGAATGACTGGGCGTAAAGGGCGCGTAGGCGGTATGGACAGTCAGGTGTGAAATTCCCGGGCTTAACCTGGGGACTGCATTTGATACGTTCAAACTAGAGTGTGGAAGAGGGTCGTGGAATTCCCAGTGTAGAGGTGAAATTCGTAGATATTGGGAAGAACACCGGTGGCGAAGGCGGCGACCTGGTCCATTACTGACGCTGAGGCGC…								c	c	0.726	0.5714	0.644	0.039
Proteobacteria	Alphaproteobacteria	Acetobacterales	Acetobacteraceae	Acidiphilium	NA	CCTACGGGAGGCAGCAGTGGGGAATATTGGACAATGGGCGAAAGCCTGATCCAGCAATGCCGCGTGGGTGAAGAAGGTCTTCGGATTGTAAAGCCCTTTCGGCGGGGACGATGATGACGGTACCCGCAGAAGAAGCTCCGGCTAACTTCGTGCCAGCAGCCGCGGTAATACGAAGGGGGCTAGCGTTGCTCGGAATGACTGGGCGTAAAGGGCGCGTAGGCGGTTCGTACAGTCGGGTGTGAAATTCCTGGGCTTAACCTGGGGGCTGCATTCGATACGTGCGGGCTTGAGTGTGGAAGAGGGTTGTGGAATTCCCAGTGTAGAGGTGAAATTCGTAGATATTGGGAAGAACACCGGTGGCGAAGGCGGCAACCTGGTCCATGACTGACGCTGAGGCGC…								c	c	0.6671	0.7619	0.713	0.029
Proteobacteria	Alphaproteobacteria	Acetobacterales	Acetobacteraceae	Acidiphilium	NA	CCTACGGGAGGCAGCAGTGGGGAATATTGGACAATGGGCGAAAGCCTGATCCAGCAATGCCGCGTGGGTGAAGAAGGTCTTCGGATTGTAAATCCCTTTCGGCGGGGACGATGATGACGGTACCCGCAGAAGAAGCTCCGGCTAACTTCGTGCCAGCAGCCGCGGTAATACGAAGGGGGCTAGCGTTGCTCGGAATGACTGGGCGTAAAGGGCGCGTAGGCGGTTGGTACAGTCGGATGTGAAATGCCTGGGCTTAACCTGGGGACTGCATTCGATACGTGCTGGCTTGAGTGCGGAAGAGGGTTGTGGAATTCCCAGTGTAGAGGTGAAATTCGTAGATATTGGGAAGAACACCGGTGGCGAAGGCGGCAACCTGGTCCGTGACTGACGCTGAGGCGC…								c	c	0.9102	0.381	0.589	0.012
Proteobacteria	Alphaproteobacteria	Acetobacterales	Acetobacteraceae	Acidiphilium	NA	CCTACGGGAGGCAGCAGTGGGGAATATTGGACAATGGGCGAAAGCCTGATCCAGCAATGCCGCGTGGGTGAAGAAGGTTTTCGGATTGTAAAGCCCTTTCGGCGGGGACGATGATGACGGTACCCGCAGAAGAAGCTCCGGCTAACTTCGTGCCAGCAGCCGCGGTAATACGAAGGGGGCTAGCGTTGCTCGGAATGACTGGGCGTAAAGGGCGCGTAGGCGGTTCGTACAGTCGGGTGTGAAATTCCTGGGCTTAACCTGGGGACTGCCCTCGAGACGTGCGGGCTAGAGTGGGGAAGAGGGTCGTGGAATTCCCAGTGTAGAGGTGAAATTCGTAGATATTGGGAAGAACACCGGTGGCGAAGGCGGCGACCTGGTCCTTGACTGACGCTGAGGCGC…								c	c	0.6639	0.7619	0.711	0.033
Proteobacteria	Alphaproteobacteria	Acetobacterales	Acetobacteraceae	Acidiphilium	NA	CCTACGGGAGGCAGCAGTGGGGAATATTGGACAATGGGCGAAAGCCTGATCCAGCAATGCCGCGTGGGTGAAGAAGGTTTTCGGATTGTAAAGCCCTTTCGGCGGGGACGATGATGACGGTACCCGCAGAAGAAGCTCCGGCTAACTTCGTGCCAGCAGCCGCGGTAATACGAAGGGGGCTAGCGTTGCTCGGAATGACTGGGCGTAAAGGGCGCGTAGGCGGTTCGTACAGTCGGGTGTGAAATTCCTGGGCTTAACCTGGGGACTGCCCTCGAGACGTGCGGGCTAGAGTGGGGAAGAGGGTCGTGGAATTCCCAGTGTAGAGGTGAAATTCGTAGATATTGGGAAGAACACCGGTGGCGAAGGCGGCGACCTGGTCCTTGACTGACGCTGAGGCGC…								c	c	0.6573	0.7619	0.708	0.034
Proteobacteria	Alphaproteobacteria	Acetobacterales	Acetobacteraceae	Acidiphilium	NA	CCTACGGGAGGCAGCAGTGGGGAATATTGGACAATGGGCGAAAGCCTGATCCAGCAATGCCGCGTGGGTGAAGAAGGTTTTCGGATTGTAAAGCCCTTTCGGCGGGGACGATGATGACGGTACCCGCAGAAGAAGCTCCGGCTAACTTCGTGCCAGCAGCCGCGGTAATACGAAGGGGGCTAGCGTTGCTCGGAATGACTGGGCGTAAAGGGCGCGTAGGCGGTTCGTACAGTCGGGTGTGAAATTCCTGGGCTTAACCTGGGGACTGCCCTCGAGACGTGCGGGCTAGAGTGGGGAAGAGGGTCGTGGAATTCCCAGTGTAGAGGTGAAATTCGTAGATATTGGGAAGAACACCGGTGGCGAAGGCGGCGACCTGGTCCTTGACTGACGCTGAGGCGC…								c	c	0.7003	0.7143	0.707	0.025
Proteobacteria	Alphaproteobacteria	Acetobacterales	Acetobacteraceae	Acidisphaera	NA	CCTACGGGAGGCAGCAGTGGGGAATATTGGACAATGGGCGCAAGCCTGATCCAGCAATGCCGCGTGGGTGAAGAAGGTTTTCGGATTGTAAAGCCCTTTCGGCGGGGACGATGATGACGGTACCCGCAGAAGAAGCTCCGGCTAACTTCGTGCCAGCAGCCGCGGTAATACGAAGGGGGCTAGCGTTGCTCGGAATGACTGGGCGTAAAGGGCGCGTAGGCGGTTGGCATAGTCAGATGTGAAATGCCTGGGCTTAACCTGGGAATGGCATTTGATACGTGTTGGCTTGAGTGGGGAAGAGGGTCGTGGAATTCCCAGTGTAGAGGTGAAATTCGTAGATATTGGGAAGAACACCGGTGGCGAAGGCGGCGACCTGGTCCTTGACTGACGCTGAGGCGC…								w	w	0.8761	0.3529	0.556	0.015
Proteobacteria	Alphaproteobacteria	Acetobacterales	Acetobacteraceae	Acidisphaera	NA	CCTACGGGAGGCAGCAGTGGGGAATATTGGACAATGGGCGCAAGCCTGATCCAGCAATGCCGCGTGGGTGAAGAAGGTTTTCGGATTGTAAAGCCCTTTCGGCGGGGACGATGATGACGGTACCCGCAGAAGAAGCTCCGGCTAACTTCGTGCCAGCAGCCGCGGTAATACGAAGGGGGCTAGCGTTGCTCGGAATGACTGGGCGTAAAGGGCGCGTAGGCGGTTGGCATAGTCAGATGTGAAATGCCTGGGCTTAACCTGGGAATGGCATTTGATACGTGTTGGCTTGAGTGGGGAAGAGGGTCGTGGAATTCCCAGTGTAGAGGTGAAATTCGTAGATATTGGGAAGAACACCGGTGGCGAAGGCGGCGACCTGGTCCTTGACTGACGCTGAGGCGC…								w	w	0.8631	0.2941	0.504	0.048
Proteobacteria	Alphaproteobacteria	Acetobacterales	Acetobacteraceae	Endobacter	NA	CCTACGGGAGGCAGCAGTGGGGAATATTGGACAATGGGCGCAAGCCTGATCCAGCAATGCCGCGTGTGTGAAGAAGGTCTTCGGATTGTAAAGCACTTTCGACGGGGACGATGATGACGGTACCCGTAGAAGAAGCCCCGGCTAACTTCGTGCCAGCAGCCGCGGTAATACGAAGGGGGCTAGCGTTGCTCGGAATGACTGGGCGTAAAGGGCGCGTAGGCGGCTGGTACAGTCAGATGTGAAATTCCCGGGCTTAACCTGGGGGCTGCATTTGATACGTGCCGGCTGGAGTGTGAAAGAGGGTCGTGGAATTCCCAGTGTAGAGGTGAAATTCGTAGATATTGGGAAGAACACCGGTGGCGAAGGCGGCGACCTGGTTCATGACTGACGCTGAGGCGC…								w	w	0.7877	0.5294	0.646	0.012
Proteobacteria	Alphaproteobacteria	Acetobacterales	Acetobacteraceae	Endobacter	NA	CCTACGGGAGGCAGCAGTGGGGAATATTGGACAATGGGCGCAAGCCTGATCCAGCAATGCCGCGTGTGTGAAGAAGGTCTTCGGATTGTAAAGCACTTTCGACGGGGACGATGATGACGGTACCCGTAGAAGAAGCCCCGGCTAACTTCGTGCCAGCAGCCGCGGTAATACGAAGGGGGCTAGCGTTGCTCGGAATGACTGGGCGTAAAGGGCGCGTAGGCGGCTGGTACAGTCAGATGTGAAATTCCCGGGCTTAACCTGGGGGCTGCATTTGATACGTGCCGGCTGGAGTGTGAAAGAGGGTCGTGGAATTCCCAGTGTAGAGGTGAAATTCGTAGATATTGGGAAGAACACCGGTGGCGAAGGCGGCGACCTGGTTCATGACTGACGCTGAGGCGC…								w	w	0.7838	0.5294	0.644	0.011
Proteobacteria	Alphaproteobacteria	Acetobacterales	Acetobacteraceae	Endobacter	NA	CCTACGGGAGGCAGCAGTGGGGAATATTGGACAATGGGCGCAAGCCTGATCCAGCAATGCCGCGTGTGTGAAGAAGGTCTTCGGATTGTAAAGCACTTTCGACGGGGACGATGATGACGGTACCCGTAGAAGAAGCCCCGGCTAACTTCGTGCCAGCAGCCGCGGTAATACGAAGGGGGCTAGCGTTGCTCGGAATGACTGGGCGTAAAGGGCGCGTAGGCGGCTGGTACAGTCAGATGTGAAATTCCCGGGCTTAACCTGGGGGCTGCATTTGATACGTGCCGGCTGGAGTGTGAAAGAGGGTCGTGGAATTCCCAGTGTAGAGGTGAAATTCGTAGATATTGGGAAGAACACCGGTGGCGAAGGCGGCGACCTGGTTCATGACTGACGCTGAGGCGC…								w	w	0.7429	0.5294	0.627	0.027
Proteobacteria	Alphaproteobacteria	Acetobacterales	Acetobacteraceae	Endobacter	NA	CCTACGGGAGGCAGCAGTGGGGAATATTGGACAATGGGCGCAAGCCTGATCCAGCAATGCCGCGTGTGTGAAGAAGGTCTTCGGATTGTAAAGCACTTTCGACGGGGACGATGATGACGGTACCCGTAGAAGAAGCCCCGGCTAACTTCGTGCCAGCAGCCGCGGTAATACGAAGGGGGCTAGCGTTGCTCGGAATGACTGGGCGTAAAGGGCGCGTAGGCGGCTGGTACAGTCAGATGTGAAATTCCCGGGCTTAACCTGGGGGCTGCATTTGATACGTGCCGGCTGGAGTGTGAAAGAGGGTCGTGGAATTCCCAGTGTAGAGGTGAAATTCGTAGATATTGGGAAGAACACCGGTGGCGAAGGCGGCGACCTGGTTCATGACTGACGCTGAGGCGC…								w	w	0.8123	0.4706	0.618	0.017
Proteobacteria	Alphaproteobacteria	Acetobacterales	Acetobacteraceae	Endobacter	NA	CCTACGGGAGGCAGCAGTGGGGAATATTGGACAATGGGCGCAAGCCTGATCCAGCAATGCCGCGTGTGTGAAGAAGGTCTTCGGATTGTAAAGCACTTTCGACGGGGACGATGATGACGGTACCCGTAGAAGAAGCCCCGGCTAACTTCGTGCCAGCAGCCGCGGTAATACGAAGGGGGCTAGCGTTGCTCGGAATGACTGGGCGTAAAGGGCGCGTAGGCGGTTTGTACAGTCAGATGTGAAATTCCTGGGCTTAACCTGGGGGCTGCATTTGAGACGTGCAGGCTAGAGTGTGAAAGAGGGTCGTGGAATTCCCAGTGTAGAGGTGAAATTCGTAGATATTGGGAAGAACACCGGTGGCGAAGGCGGCGACCTGGTTCATAACTGACGCTGAGGCGC…								w	w	1	0.2941	0.542	0.019
Proteobacteria	Alphaproteobacteria	Acetobacterales	Acetobacteraceae	Endobacter	NA	CCTACGGGAGGCAGCAGTGGGGAATATTGGACAATGGGCGCAAGCCTGATCCAGCAATGCCGCGTGTGTGAAGAAGGTCTTCGGATTGTAAAGCACTTTCGACGGGGACGATGATGACGGTACCCGTAGAAGAAGCCCCGGCTAACTTCGTGCCAGCAGCCGCGGTAATACGAAGGGGGCTAGCGTTGCTCGGAATGACTGGGCGTAAAGGGCGCGTAGGCGGTTTGTACAGTCAGATGTGAAATTCCTGGGCTTAACCTGGGGGCTGCATTTGAGACGTGCAGGCTAGAGTGTGAAAGAGGGTCGTGGAATTCCCAGTGTAGAGGTGAAATTCGTAGATATTGGGAAGAACACCGGTGGCGAAGGCGGCGACCTGGTTCATAACTGACGCTGAGGCGC…								w	w	1	0.2353	0.485	0.041
Proteobacteria	Alphaproteobacteria	Rhizobiales	Beijerinckiaceae	NA	NA	CCTACGGGAGGCAGCAGTGGGGAATATTGGACAATGGGCGCAAGCCTGATCCAGCCATGCCGCGTGAGTGATGACGGCCCTAGGGTTGTAAAGCTCTTTTACCCGGGAAGATAATGACGGTACCGGGAGAATAAGCCCCGGCTAACTTCGTGCCAGCAGCCGCGGTAATACGAAGGGGGCTAGCGTTGTTCGGAATTACTGGGCGTAAAGCGCACGTAGGCGGAAATTTAAGTCAGGGGTGAAATCCCGAGGCTCAACCTCGGAACTGCCTTTGATACTGGGTTTCTTGAGTCCGGAAGAGGTGAGTGGAACTGCGAGTGTAGAGGTGAAATTCGTAGATATTCGCAAGAACACCAGTGGCGAAGGCGGCTCACTGGTCCGGAACTGACGCTGAGGTGC…								c	c	0.7153	0.8095	0.761	0.004
Proteobacteria	Alphaproteobacteria	Rhizobiales	Beijerinckiaceae	NA	NA	CCTACGGGAGGCAGCAGTGGGGAATATTGGACAATGGGCGCAAGCCTGATCCAGCCATGCCGCGTGAGTGATGACGGCCCTAGGGTTGTAAAGCTCTTTTACCCGGGAAGATAATGACGGTACCGGGAGAATAAGCCCCGGCTAACTTCGTGCCAGCAGCCGCGGTAATACGAAGGGGGCTAGCGTTGTTCGGAATTACTGGGCGTAAAGCGCACGTAGGCGGAAATTTAAGTCAGGGGTGAAATCCCGAGGCTCAACCTCGGAACTGCCTTTGATACTGGGTTTCTTGAGTCCGGAAGAGGTGAGTGGAACTGCGAGTGTAGAGGTGAAATTCGTAGATATTCGCAAGAACACCAGTGGCGAAGGCGGCTCACTGGTCCGGAACTGACGCTGAGGTGC…								c	c	0.6867	0.7619	0.723	0.015
Proteobacteria	Alphaproteobacteria	Rhizobiales	Beijerinckiaceae	NA	NA	CCTACGGGAGGCAGCAGTGGGGAATATTGGACAATGGGCGCAAGCCTGATCCAGCCATGCCGCGTGAGTGATGACGGCCCTAGGGTTGTAAAGCTCTTTTACCCGGGAAGATAATGACGGTACCGGGAGAATAAGCCCCGGCTAACTTCGTGCCAGCAGCCGCGGTAATACGAAGGGGGCTAGCGTTGTTCGGAATTACTGGGCGTAAAGCGCACGTAGGCGGAAATTTAAGTCAGGGGTGAAATCCCGAGGCTCAACCTCGGAACTGCCTTTGATACTGGGTTTCTTGAGTCCGGAAGAGGTGAGTGGAACTGCGAGTGTAGAGGTGAAATTCGTAGATATTCGCAAGAACACCAGTGGCGAAGGCGGCTCACTGGTCCGGAACTGACGCTGAGGTGC…								c	c	0.7	0.7143	0.707	0.018
Proteobacteria	Alphaproteobacteria	Rhizobiales	Beijerinckiaceae	NA	NA	CCTACGGGAGGCAGCAGTGGGGAATATTGGACAATGGGCGCAAGCCTGATCCAGCCATGCCGCGTGAGTGATGACGGCCTTAGGGTTGTAAAGCTCTTTTACCTGGGAAGATAATGACGGTACCGGGAGAATAAGCCCCGGCTAACTTCGTGCCAGCAGCCGCGGTAATACGAAGGGGGCTAGCGTTGTTCGGATTTACTGGGCGTAAAGCGCACGTAGGCGGAGATTTAAGTCAGGGGTGAAATCCCGAGGCTCAACCTCGGAACTGCCTTTGATACTGGGTTTCTTGAGTCCGGAAGAGGTGAGTGGAACTGCGAGTGTAGAGGTGAAATTCGTAGATATTCGCAAGAACACCAGTGGCGAAGGCGGCTCACTGGTCCGGAACTGACGCTGAGGTGC…								w	w	0.938	0.2941	0.525	0.03
Acidobacteria	Acidobacteriia	Acidobacteriales	Acidobacteriaceae (Subgroup 1)	Granulicella	NA	CCTACGGGAGGCAGCAGTGGGGAATTTTGCGCAATGGGGGAAACCCTGACGCAGCAACGCCGCGTGGAGGATGAAATATCTTGGTATGTAAACTCCTTTCGATGGGGAAGATAATGACGGTACCCATAGAAGAAGCCCCGGCTAACTTCGTGCCAGCAGCCGCGGTAATACGAGGGGGGCAAGCGTTGTTCGGAATTATTGGGCGTAAAGGGTGCGTAGGCGGTTTGACAAGTCATCTGTGAAATCTCTGGGCTCAACCCAGAGTCTGCAGGCGAAACTGTCGGGCTTGAGTATTGGAGAGGTGAGTGGAATTTCCGGTGTAGCGGTGAAATGCGTAGATATCGGAAGGAACACCTGTGGCGAAAGCGGCTCACTGGACAATAACTGACGCTGATGCAC…								w	w	1	0.2353	0.485	0.032
Acidobacteria	Acidobacteriia	Acidobacteriales	Acidobacteriaceae (Subgroup 1)	Granulicella	NA	CCTACGGGAGGCAGCAGTGGGGAATTTTGCGCAATGGGGGAAACCCTGACGCAGCAACGCCGCGTGGAGGATGAAATATCTTGGTATGTAAACTCCTTTCGATGGGGAAGATAATGACGGTACCCATAGAAGAAGCCCCGGCTAACTTCGTGCCAGCAGCCGCGGTAATACGAGGGGGGCAAGCGTTGTTCGGAATTATTGGGCGTAAAGGGTGCGTAGGCGGTTTGACAAGTCATCTGTGAAATCTCTGGGCTCAACCCAGAGTCTGCAGGCGAAACTGTCGGGCTTGAGTATTGGAGAGGTGAGTGGAATTTCCGGTGTAGCGGTGAAATGCGTAGATATCGGAAGGAACACCTGTGGCGAAAGCGGCTCACTGGACAATAACTGACGCTGATGCAC…								w	w	1	0.2353	0.485	0.021
Acidobacteria	Acidobacteriia	Acidobacteriales	Acidobacteriaceae (Subgroup 1)	Bryocella	NA	CCTACGGGAGGCAGCAGTGGGGAATTTTGCGCAATGGGGGAAACCCTGACGCAGCAACGCCGCGTGGAGGATGAAATATCTTGGTATGTAAACTCCTTTCGATGGGGACGATAATGACGGTACCCATAGAAGAAGCCCCGGCTAACTTCGTGCCAGCAGCCGCGGTAATACGAGGGGGGCAAGCGTTGTTCGGAATTATTGGGCGTAAAGGGTGCGTAGGCGGTTTGACAAGTTCCATGTGAAATCTATGGGCTCAACCCATAGTCTGCATGGAAAACTGTCAGGCTTGAGGATGGGAGAGGTGAGTGGAATTTCCGGTGTAGCGGTGAAATGCGTAGATATCGGAAGGAACACCTGTGGCGAAAGCGGCTCACTGGACCATTACTGACGCTGATGCAC…								c	c	0.9408	0.4286	0.635	0.006
Acidobacteria	Acidobacteriia	Acidobacteriales	Acidobacteriaceae (Subgroup 1)	Bryocella	NA	CCTACGGGAGGCAGCAGTGGGGAATTTTGCGCAATGGGGGAAACCCTGACGCAGCAACGCCGCGTGGAGGATGAAATATCTTGGTATGTAAACTCCTTTCGATGGGGACGATAATGACGGTACCCATAGAAGAAGCCCCGGCTAACTTCGTGCCAGCAGCCGCGGTAATACGAGGGGGGCAAGCGTTGTTCGGAATTATTGGGCGTAAAGGGTGCGTAGGCGGTTTGACAAGTTCCATGTGAAATCTATGGGCTCAACCCATAGTCTGCATGGAAAACTGTCAGGCTTGAGGATGGGAGAGGTGAGTGGAATTTCCGGTGTAGCGGTGAAATGCGTAGATATCGGAAGGAACACCTGTGGCGAAAGCGGCTCACTGGACCATTACTGACGCTGATGCAC…								c	c	0.9331	0.4286	0.632	0.009
Acidobacteria	Acidobacteriia	Acidobacteriales	Acidobacteriaceae (Subgroup 1)	Bryocella	NA	CCTACGGGAGGCAGCAGTGGGGAATTTTGCGCAATGGGGGAAACCCTGACGCAGCAACGCCGCGTGGAGGATGAAATATCTTGGTATGTAAACTCCTTTCGATGGGGACGATAATGACGGTACCCATAGAAGAAGCCCCGGCTAACTTCGTGCCAGCAGCCGCGGTAATACGAGGGGGGCAAGCGTTGTTCGGAATTATTGGGCGTAAAGGGTGCGTAGGCGGTTTGACAAGTTCCATGTGAAATCTATGGGCTCAACCCATAGTCTGCATGGAAAACTGTCAGGCTTGAGGATGGGAGAGGTGAGTGGAATTTCCGGTGTAGCGGTGAAATGCGTAGATATCGGAAGGAACACCTGTGGCGAAAGCGGCTCACTGGACCATTACTGACGCTGATGCAC…								c	c	0.9342	0.381	0.597	0.011
Acidobacteria	Acidobacteriia	Acidobacteriales	Acidobacteriaceae (Subgroup 1)	Bryocella	NA	CCTACGGGAGGCAGCAGTGGGGAATTTTGCGCAATGGGGGAAACCCTGACGCAGCAACGCCGCGTGGAGGATGAAATATCTTGGTATGTAAACTCCTTTCGATGGGGACGATAATGACGGTACCCATAGAAGAAGCCCCGGCTAACTTCGTGCCAGCAGCCGCGGTAATACGAGGGGGGCAAGCGTTGTTCGGAATTATTGGGCGTAAAGGGTGCGTAGGCGGTTTGACAAGTTCTATGTGAAATCTATGGGCTCAACCCATAGTCTGCATGGAAAACTGTCAGGCTTGAGGATGGGAGAGGTGAGTGGAATTTCCGGTGTAGCGGTGAAATGCGTAGATATCGGAAGGAACACCTGTGGCGAAAGCGGCTCACTGGACCATTACTGACGCTGATGCAC…								c	c	0.9011	0.4286	0.621	0.018
Acidobacteria	Acidobacteriia	Acidobacteriales	Acidobacteriaceae (Subgroup 1)	Bryocella	NA	CCTACGGGAGGCAGCAGTGGGGAATTTTGCGCAATGGGGGAAACCCTGACGCAGCAACGCCGCGTGGAGGATGAAATATCTTGGTATGTAAACTCCTTTCGATGGGGACGATAATGACGGTACCCATAGAAGAAGCCCCGGCTAACTTCGTGCCAGCAGCCGCGGTAATACGAGGGGGGCAAGCGTTGTTCGGAATTATTGGGCGTAAAGGGTGCGTAGGCGGTTTGACAAGTTCTATGTGAAATCTATGGGCTCAACCCATAGTCTGCATGGAAAACTGTCAGGCTTGAGGATGGGAGAGGTGAGTGGAATTTCCGGTGTAGCGGTGAAATGCGTAGATATCGGAAGGAACACCTGTGGCGAAAGCGGCTCACTGGACCATTACTGACGCTGATGCAC…								c	c	0.8989	0.381	0.585	0.024
Acidobacteria	Acidobacteriia	Acidobacteriales	Acidobacteriaceae (Subgroup 1)	Bryocella	NA	CCTACGGGAGGCAGCAGTGGGGAATTTTGCGCAATGGGGGAAACCCTGACGCAGCAACGCCGCGTGGAGGATGAAATATCTTGGTATGTAAACTCCTTTCGATGGGGACGATAATGACGGTACCCATAGAAGAAGCCCCGGCTAACTTCGTGCCAGCAGCCGCGGTAATACGAGGGGGGCAAGCGTTGTTCGGAATTATTGGGCGTAAAGGGTGCGTAGGCGGTTTGACAAGTTCTATGTGAAATCTATGGGCTCAACCCATAGTCTGCATGGAAAACTGTCAGGCTTGAGGATGGGAGAGGTGAGTGGAATTTCCGGTGTAGCGGTGAAATGCGTAGATATCGGAAGGAACACCTGTGGCGAAAGCGGCTCACTGGACCATTACTGACGCTGATGCAC…								c	c	0.9085	0.3333	0.55	0.028
Acidobacteria	Acidobacteriia	Acidobacteriales	Acidobacteriaceae (Subgroup 1)	Granulicella	NA	CCTACGGGAGGCAGCAGTGGGGAATTTTGCGCAATGGGGGAAACCCTGACGCAGCAACGCCGCGTGGAGGATGAAATCCCTTGGGATGTAAACTCCTTTCGATAGGGAAGATAATGACGGTACCTATAGAAGAAGCCCCGGCTAACTTCGTGCCAGCAGCCGCGGTAATACGAGGGGGGCAAGCGTTGTTCGGAATTATTGGGCGTAAAGGGTGCGTAGGCGGTTTGACAAGTCTCATGTGAAATCTTCGGGCTCAACTCGAAATCTGCATGGGAAACTGTCGGGCTTGAGTATGGGAGAGGTGAGTGGAATTTCCGGTGTAGCGGTGAAATGCGTAGATATCGGAAGGAACACCTGTGGCGAAAGCGGCTCACTGGACCATAACTGACGCTGAGGCAC…								c	c	0.7434	0.5238	0.624	0.031
Acidobacteria	Acidobacteriia	Acidobacteriales	Acidobacteriaceae (Subgroup 1)	Granulicella	NA	CCTACGGGAGGCAGCAGTGGGGAATTTTGCGCAATGGGGGAAACCCTGACGCAGCAACGCCGCGTGGAGGATGAAATCCCTTGGGATGTAAACTCCTTTCGATAGGGAAGATAATGACGGTACCTATAGAAGAAGCCCCGGCTAACTTCGTGCCAGCAGCCGCGGTAATACGAGGGGGGCAAGCGTTGTTCGGAATTATTGGGCGTAAAGGGTGCGTAGGCGGTTTGACAAGTCTCATGTGAAATCTTCGGGCTCAACTCGAAATCTGCATGGGAAACTGTCGGGCTTGAGTATGGGAGAGGTGAGTGGAATTTCCGGTGTAGCGGTGAAATGCGTAGATATCGGAAGGAACACCTGTGGCGAAAGCGGCTCACTGGACCATAACTGACGCTGAGGCAC…								c	c	0.7321	0.5238	0.619	0.038
Acidobacteria	Acidobacteriia	Acidobacteriales	Acidobacteriaceae (Subgroup 1)	Granulicella	NA	CCTACGGGAGGCAGCAGTGGGGAATTTTGCGCAATGGGGGAAACCCTGACGCAGCAACGCCGCGTGGAGGATGAAGTATCTCGGTATGTAAACTCCTTTCGATGGGGAAGATAATGACGGTACCCATAGAAGAAGCCCCGGCTAACTTCGTGCCAGCAGCCGCGGTAATACGAGGGGGGCAAGCGTTGTTCGGATTTATTGGGCGTAAAGGGTGCGTAGGCGGTTTGGCAAGTCTTATGTGAAATCTATGGGCTCAACCCATAGTCTGCATGAGAAACTACCGGGCTTGAGTGATGGAGAGGTGAGTGGAATTTCCGGTGTAGCGGTGAAATGCGTAGATATCGGAAGGAACACCTGTGGCGAAAGCGGCTCACTGGACATTAACTGACGCTGATGCAC…								c	c	1	0.2857	0.535	0.019
Acidobacteria	Acidobacteriia	Acidobacteriales	Acidobacteriaceae (Subgroup 1)	Granulicella	NA	CCTACGGGAGGCAGCAGTGGGGAATTTTGCGCAATGGGGGAAACCCTGACGCAGCAACGCCGCGTGGAGGATGAAGTATCTCGGTATGTAAACTCCTTTCGATGGGGAAGATAATGACGGTACCCATAGAAGAAGCCCCGGCTAACTTCGTGCCAGCAGCCGCGGTAATACGAGGGGGGCAAGCGTTGTTCGGATTTATTGGGCGTAAAGGGTGCGTAGGCGGTTTGGCAAGTCTTATGTGAAATCTATGGGCTCAACCCATAGTCTGCATGAGAAACTACCGGGCTTGAGTGATGGAGAGGTGAGTGGAATTTCCGGTGTAGCGGTGAAATGCGTAGATATCGGAAGGAACACCTGTGGCGAAAGCGGCTCACTGGACATTAACTGACGCTGATGCAC…								c	c	1	0.2857	0.535	0.019
Acidobacteria	Acidobacteriia	Acidobacteriales	Acidobacteriaceae_(Subgroup_1)	Granulicella	NA	CCTACGGGAGGCAGCAGTGGGGAATTTTGCGCAATGGGGGAAACCCTGACGCAGCAACGCCGCGTGGAGGATGAAGTATCTCGGTATGTAAACTCCTTTCGATGGGGAAGATAATGACGGTACCCATAGAAGAAGCCCCGGCTAACTTCGTGCCAGCAGCCGCGGTAATACGAGGGGGGCAAGCGTTGTTCGGATTTATTGGGCGTAAAGGGTGCGTAGGCGGTTTGGCAAGTCTTATGTGAAATCTATGGGCTCAACCCATAGTCTGCATGAGAAACTACCGGGCTTGAGTGATGGAGAGGTGAGTGGAATTTCCGGTGTAGCGGTGAAATGCGTAGATATCGGAAGGAACACCTGTGGCGAAAGCGGCTCACTGGACATTAACTGACGCTGATGCAC…	19.9069	-23.391	2.96941	-7.87732	3.3448e-15	3.09728e-13	c		c
Acidobacteria	Acidobacteriia	Acidobacteriales	Acidobacteriaceae_(Subgroup_1)	Granulicella	NA	CCTACGGGAGGCAGCAGTGGGGAATTTTGCGCAATGGGGGAAACCCTGACGCAGCAACGCCGCGTGGAGGATGAAGTATCTCGGTATGTAAACTCCTTTCGATGGGGAAGATAATGACGGTACCCATAGAAGAAGCCCCGGCTAACTTCGTGCCAGCAGCCGCGGTAATACGAGGGGGGCAAGCGTTGTTCGGATTTATTGGGCGTAAAGGGTGCGTAGGCGGTTTGGCAAGTCTTATGTGAAATCTATGGGCTCAACCCATAGTCTGCATGAGAAACTACCGGGCTTGAGTGATGGAGAGGTGAGTGGAATTTCCGGTGTAGCGGTGAAATGCGTAGATATCGGAAGGAACACCTGTGGCGAAAGCGGCTCACTGGACATTAACTGACGCTGATGCAC…	18.4251	-23.2784	2.96949	-7.83917	4.53537e-15	3.49979e-13	c		c
Acidobacteria	Acidobacteriia	Acidobacteriales	Acidobacteriaceae (Subgroup 1)	NA	NA	CCTACGGGAGGCAGCAGTGGGGAATTTTGCGCAATGGGGGAAACCCTGACGCAGCAACGCCGCGTGGAGGATGAAGTATCTTGGTACGTAAACTCCTTTCGACCGGGACGATAATGACGGTACCGGAAGAAGAAGCCCCGGCTAACTTCGTGCCAGCAGCCGCGGTAATACGAGGGGGGCAAGCGTTGTTCGGAATTATTGGGCGTAAAGGGTGCGTAGGCGGCCCCGCAAGTCTTGTGTGAAATCTTCAGGCTCAACTTGAAGTCTGCATAGGAAACTGCGGGGCTGGAGTATGGGAGAGGTGAGTGGAATTCCTGGTGTAGCGGTGAAATGCGTAGATATCAGGAGGAACACCTGTGGCGAAAGCGGCTCACTGGACCATAACTGACGCTGAGGCAC…								c	c	0.8348	0.4762	0.63	0.019
Acidobacteria	Acidobacteriia	Acidobacteriales	Acidobacteriaceae (Subgroup 1)	NA	NA	CCTACGGGAGGCAGCAGTGGGGAATTTTGCGCAATGGGGGAAACCCTGACGCAGCAACGCCGCGTGGAGGATGAAGTATCTTGGTACGTAAACTCCTTTCGACCGGGACGATAATGACGGTACCGGAAGAAGAAGCCCCGGCTAACTTCGTGCCAGCAGCCGCGGTAATACGAGGGGGGCAAGCGTTGTTCGGAATTATTGGGCGTAAAGGGTGCGTAGGCGGCCCCGCAAGTCTTGTGTGAAATCTTCAGGCTCAACTTGAAGTCTGCATAGGAAACTGCGGGGCTGGAGTATGGGAGAGGTGAGTGGAATTCCTGGTGTAGCGGTGAAATGCGTAGATATCAGGAGGAACACCTGTGGCGAAAGCGGCTCACTGGACCATAACTGACGCTGAGGCAC…								c	c	0.79	0.4762	0.613	0.037
Acidobacteria	Acidobacteriia	Acidobacteriales	Acidobacteriaceae (Subgroup 1)	NA	NA	CCTACGGGAGGCAGCAGTGGGGAATTTTGCGCAATGGGGGAAACCCTGACGCAGCAACGCCGCGTGGAGGATGAAGTATCTTGGTACGTAAACTCCTTTCGATCGGGACGATAATGACGGTACCGATAGAAGAAGCCCCGGCTAACTTCGTGCCAGCAGCCGCGGTAATACGAGGGGGGCAAGCGTTGTTCGGAATTATTGGGCGTAAAGGGTGCGTAGGCGGCCCCGCAAGTCTTGTGTGAAATCCTCAAGCTCAACTTGAGGACTGCACGGGAAACTGCTGGGCTGGAGTGTGGGAGAGGTGAGTGGAATTCCTGGTGTAGCGGTGAAATGCGTAGATATCAGGAGGAACACCTGTGGCGAAAGCGGCTCACTGGACCACAACTGACGCTGAGGCAC…								w	w	1	0.2941	0.542	0.012
Acidobacteria	Acidobacteriia	Acidobacteriales	Acidobacteriaceae (Subgroup 1)	NA	NA	CCTACGGGAGGCAGCAGTGGGGAATTTTGCGCAATGGGGGAAACCCTGACGCAGCAACGCCGCGTGGAGGATGAAGTATCTTGGTACGTAAACTCCTTTCGATCGGGACGATAATGACGGTACCGATAGAAGAAGCCCCGGCTAACTTCGTGCCAGCAGCCGCGGTAATACGAGGGGGGCAAGCGTTGTTCGGAATTATTGGGCGTAAAGGGTGCGTAGGCGGCCCCGCAAGTCTTGTGTGAAATCCTCAAGCTCAACTTGAGGACTGCACGGGAAACTGCTGGGCTGGAGTGTGGGAGAGGTGAGTGGAATTCCTGGTGTAGCGGTGAAATGCGTAGATATCAGGAGGAACACCTGTGGCGAAAGCGGCTCACTGGACCACAACTGACGCTGAGGCAC…								w	w	1	0.2353	0.485	0.026
Acidobacteria	Acidobacteriia	Acidobacteriales	Acidobacteriaceae (Subgroup 1)	NA	NA	CCTACGGGAGGCAGCAGTGGGGAATTTTGCGCAATGGGGGAAACCCTGACGCAGCAACGCCGCGTGGAGGATGAAGTCTCTTGGGACGTAAACTCCTTTCGATCGGGACGATAATGACGGTACCGATAGAAGAAGCCCCGGCTAACTTCGTGCCAGCAGCCGCGGTAATACGAGGGGGGCAAGCGTTGTTCGGAATTATTGGGCGTAAAGGGTGCGTAGGCGGCCCCGCAAGTCTTGTGTGAAAGCCTCAAGCTCAACTTGAGGACTGCACGGGAAACTGCTGGGCTGGAGTATGGGAGAGGTGAGTGGAATTCCTGGTGTAGCGGTGAAATGCGTAGATATCAGGAGGAACACCTGTGGCGAAAGCGGCTCACTGGACCATAACTGACGCTGAGGCAC…								c	c	0.8791	0.8095	0.844	0.001
Acidobacteria	Acidobacteriia	Acidobacteriales	Acidobacteriaceae (Subgroup 1)	NA	NA	CCTACGGGAGGCAGCAGTGGGGAATTTTGCGCAATGGGGGAAACCCTGACGCAGCAACGCCGCGTGGAGGATGAAGTCTCTTGGGACGTAAACTCCTTTCGATCGGGACGATAATGACGGTACCGATAGAAGAAGCCCCGGCTAACTTCGTGCCAGCAGCCGCGGTAATACGAGGGGGGCAAGCGTTGTTCGGAATTATTGGGCGTAAAGGGTGCGTAGGCGGCCCCGCAAGTCTTGTGTGAAAGCCTCAAGCTCAACTTGAGGACTGCACGGGAAACTGCTGGGCTGGAGTATGGGAGAGGTGAGTGGAATTCCTGGTGTAGCGGTGAAATGCGTAGATATCAGGAGGAACACCTGTGGCGAAAGCGGCTCACTGGACCATAACTGACGCTGAGGCAC…								c	c	0.8917	0.7619	0.824	0.001
Acidobacteria	Acidobacteriia	Acidobacteriales	Acidobacteriaceae (Subgroup 1)	NA	NA	CCTACGGGAGGCAGCAGTGGGGAATTTTGCGCAATGGGGGAAACCCTGACGCAGCAACGCCGCGTGGAGGATGAAGTCTCTTGGGACGTAAACTCCTTTCGATCGGGACGATAATGACGGTACCGATAGAAGAAGCCCCGGCTAACTTCGTGCCAGCAGCCGCGGTAATACGAGGGGGGCAAGCGTTGTTCGGAATTATTGGGCGTAAAGGGTGCGTAGGCGGCCCCGCAAGTCTTGTGTGAAAGCCTCAAGCTCAACTTGAGGACTGCACGGGAAACTGCTGGGCTGGAGTATGGGAGAGGTGAGTGGAATTCCTGGTGTAGCGGTGAAATGCGTAGATATCAGGAGGAACACCTGTGGCGAAAGCGGCTCACTGGACCATAACTGACGCTGAGGCAC…								c	c	0.8884	0.6667	0.77	0.001
Acidobacteria	Acidobacteriia	Acidobacteriales	Acidobacteriaceae (Subgroup 1)	NA	NA	CCTACGGGAGGCAGCAGTGGGGAATTTTGCGCAATGGGGGAAACCCTGACGCAGCAACGCCGCGTGGAGGATGAAGTCTCTTGGGACGTAAACTCCTTTCGATCGGGACGATAATGACGGTACCGATAGAAGAAGCCCCGGCTAACTTCGTGCCAGCAGCCGCGGTAATACGAGGGGGGCAAGCGTTGTTCGGAATTATTGGGCGTAAAGGGTGCGTAGGCGGCCCCGCAAGTCTTGTGTGAAAGCCTCAAGCTCAACTTGAGGACTGCACGGGAAACTGCTGGGCTGGAGTATGGGAGAGGTGAGTGGAATTCCTGGTGTAGCGGTGAAATGCGTAGATATCAGGAGGAACACCTGTGGCGAAAGCGGCTCACTGGACCATAACTGACGCTGAGGCAC…								c	c	0.8749	0.6667	0.764	0.001
Acidobacteria	Acidobacteriia	Acidobacteriales	Acidobacteriaceae_(Subgroup_1)	NA	NA	CCTACGGGAGGCAGCAGTGGGGAATTTTGCGCAATGGGGGAAACCCTGACGCAGCAACGCCGCGTGGAGGATGAAGTCTCTTGGGACGTAAACTCCTTTCGATCGGGACGATAATGACGGTACCGATAGAAGAAGCCCCGGCTAACTTCGTGCCAGCAGCCGCGGTAATACGAGGGGGGCAAGCGTTGTTCGGAATTATTGGGCGTAAAGGGTGCGTAGGCGGCCCCGCAAGTCTTGTGTGAAAGCCTCAAGCTCAACTTGAGGACTGCACGGGAAACTGCTGGGCTGGAGTATGGGAGAGGTGAGTGGAATTCCTGGTGTAGCGGTGAAATGCGTAGATATCAGGAGGAACACCTGTGGCGAAAGCGGCTCACTGGACCATAACTGACGCTGAGGCAC…	58.9247	-4.13277	1.34376	-3.07552	0.00210135	0.0748405	c		c
Acidobacteria	Acidobacteriia	Acidobacteriales	Acidobacteriaceae_(Subgroup_1)	NA	NA	CCTACGGGAGGCAGCAGTGGGGAATTTTGCGCAATGGGGGAAACCCTGACGCAGCAACGCCGCGTGGAGGATGAAGTCTCTTGGGACGTAAACTCCTTTCGATCGGGACGATAATGACGGTACCGATAGAAGAAGCCCCGGCTAACTTCGTGCCAGCAGCCGCGGTAATACGAGGGGGGCAAGCGTTGTTCGGAATTATTGGGCGTAAAGGGTGCGTAGGCGGCCCCGCAAGTCTTGTGTGAAAGCCTCAAGCTCAACTTGAGGACTGCACGGGAAACTGCTGGGCTGGAGTATGGGAGAGGTGAGTGGAATTCCTGGTGTAGCGGTGAAATGCGTAGATATCAGGAGGAACACCTGTGGCGAAAGCGGCTCACTGGACCATAACTGACGCTGAGGCAC…	48.0802	-4.63913	1.35257	-3.42986	0.000603893	0.0233002	c		c
Proteobacteria	Alphaproteobacteria	Acetobacterales	Acetobacteraceae	Endobacter	NA	CCTACGGGAGGCTGCAGTAGGGAATATTGGACAATGGGCGCAAGCCTGATCCAGCAATGCCGCGTGTGTGAAGAAGGTCTTCGGATTGTAAAGCACTTTCGACGGGGACGATGATGACGGTACCCGTAGAAGAAGCCCCGGCTAACTTCGTGCCAGCAGCCGCGGTAATACGAAGGGGGCTAGCGTTGCTCGGAATGACTGGGCGTAAAGGGCGCGTAGGCGGCTTGTACAGTCAGATGTGAAATTCCCGGGCTTAACCTGGGGGCTGCATTTGATACGTGCGGGCTAGAGTGTGAAAGAGGGTCGTGGAATTCCCAGTGTAGAGGTGAAATTCGTAGATATTGGGAAGAACACCGGTGGCGAAGGCGGCGACCTGGTTCATGACTGACGCTGAGGCGC…								c	c	0.6538	0.9048	0.769	0.015
Proteobacteria	Alphaproteobacteria	Acetobacterales	Acetobacteraceae	Endobacter	NA	CCTACGGGAGGCTGCAGTAGGGAATATTGGACAATGGGCGCAAGCCTGATCCAGCAATGCCGCGTGTGTGAAGAAGGTCTTCGGATTGTAAAGCACTTTCGACGGGGACGATGATGACGGTACCCGTAGAAGAAGCCCCGGCTAACTTCGTGCCAGCAGCCGCGGTAATACGAAGGGGGCTAGCGTTGCTCGGAATGACTGGGCGTAAAGGGCGCGTAGGCGGCTTGTACAGTCAGATGTGAAATTCCCGGGCTTAACCTGGGGGCTGCATTTGATACGTGCGGGCTAGAGTGTGAAAGAGGGTCGTGGAATTCCCAGTGTAGAGGTGAAATTCGTAGATATTGGGAAGAACACCGGTGGCGAAGGCGGCGACCTGGTTCATGACTGACGCTGAGGCGC…								c	c	0.6399	0.9048	0.761	0.019
Proteobacteria	Alphaproteobacteria	Acetobacterales	Acetobacteraceae	Endobacter	NA	CCTACGGGAGGCTGCAGTGGGGAATATTGGACAATGGGCGCAAGCCTGATCCAGCAATGCCGCGTGTGTGAAGAAGGTCTTCGGATTGTAAAGCACTTTCGACGGGGACGATGATGACGGTACCCGTAGAAGAAGCCCCGGCTAACTTCGTGCCAGCAGCCGCGGTAATACGAAGGGGGCTAGCGTTGCTCGGAATGACTGGGCGTAAAGGGCGCGTAGGCGGCTGGTACAGTCAGATGTGAAATTCCCGGGCTTAACCTGGGGGCTGCATTTGATACGTGCCGGCTGGAGTGTGAAAGAGGGTCGTGGAATTCCCAGTGTAGAGGTGAAATTCGTAGATATTGGGAAGAACACCGGTGGCGAAGGCGGCGACCTGGTTCATGACTGACGCTGAGGCGC…								w	w	0.8531	0.4118	0.593	0.011
Proteobacteria	Alphaproteobacteria	Sphingomonadales	Sphingomonadaceae	Sphingomonas	NA	CCTACGGGCGGCAGCAGTGGGGAATATTGGACAATGGGCGAAAGCCTGATCCAGCAATGCCGCGTGAGTGATGAAGGCCTTAGGGTTGTAAAGCTCTTTTACCCGGGAAGATAATGACTGTACCGGGAGAATAAGCCCCGGCTAACTCCGTGCCAGCAGCCGCGGTAATACGGAGGGGGCTAGCGTTGTTCGGAATTACTGGGCGTAAAGCGCACGTAGGCGGCTTGGTAAGTTAGAGGTGAAAGCCCAGGGCTCAACCCTGGAATTGCCTTTAAGACTGCCGAGCTAGTAGGTGAGAGAGGTGAGTGGAATTCCGAGTGTAGAGGTGAAATTCGTAGATATTCGGAAGAACACCAGTGGCGAAGGCGGCTCACTGGCTCATTCTAGACGCTGAGGTGC…								w	w	0.7752	0.4118	0.565	0.033
Proteobacteria	Alphaproteobacteria	Acetobacterales	Acetobacteraceae	Acidiphilium	NA	CCTACGGGCGGCAGCAGTGGGGAATATTGGACAATGGGCGAAAGCCTGATCCAGCAATGCCGCGTGGGTGAAGAAGGTCTTCGGATTGTAAATCCCTTTCGGCGGGGACGATGATGACGGTACCCGCAGAAGAAGCTCCGGCTAACTTCGTGCCAGCAGCCGCGGTAATACGAAGGGGGCTAGCGTTGCTCGGAATGACTGGGCGTAAAGGGCGCGTAGGCGGTTGGTACAGTCGGATGTGAAATGCCTGGGCTTAACCTGGGGACTGCATTCGATACGTGCTGGCTTGAGTGCGGAAGAGGGTTGTGGAATTCCCAGTGTAGAGGTGAAATTCGTAGATATTGGGAAGAACACCGGTGGCGAAGGCGGCAACCTGGTCCGTGACTGACGCTGAGGCGC…								c	c	0.9025	0.4762	0.656	0.01
Proteobacteria	Alphaproteobacteria	Acetobacterales	Acetobacteraceae	Acidiphilium	NA	CCTACGGGCGGCAGCAGTGGGGAATATTGGACAATGGGCGAAAGCCTGATCCAGCAATGCCGCGTGGGTGAAGAAGGTCTTCGGATTGTAAATCCCTTTCGGCGGGGACGATGATGACGGTACCCGCAGAAGAAGCTCCGGCTAACTTCGTGCCAGCAGCCGCGGTAATACGAAGGGGGCTAGCGTTGCTCGGAATGACTGGGCGTAAAGGGCGCGTAGGCGGTTGGTACAGTCGGATGTGAAATGCCTGGGCTTAACCTGGGGACTGCATTCGATACGTGCTGGCTTGAGTGCGGAAGAGGGTTGTGGAATTCCCAGTGTAGAGGTGAAATTCGTAGATATTGGGAAGAACACCGGTGGCGAAGGCGGCAACCTGGTCCGTGACTGACGCTGAGGCGC…								c	c	0.8169	0.381	0.558	0.043
Proteobacteria	Alphaproteobacteria	Acetobacterales	Acetobacteraceae	NA	NA	CCTACGGGCGGCAGCAGTGGGGAATATTGGACAATGGGCGAAAGCCTGATCCAGCAATGCCGCGTGGGTGAAGAAGGTTTTCGGATTGTAAAGCCCTTTCGGCGGGGACGATGATGACGGTACCCGCAGAAGAAGCTCCGGCTAACTTCGTGCCAGCAGCCGCGGTAATACGAAGGGGGCTAGCGTTGCTCGGAATGACTGGGCGTAAAGGGCGCGTAGGCGGTTCGTACAGTCGGGTGTGAAATTCCTGGGCTTAACCTGGGGACTGCCCTCGAGACGTGCGGGCTAGAGTGGGGAAGAGGGTCGTGGAATTCCCAGTGTAGAGGTGAAATTCGTAGATATTGGGAAGAACACCGGTGGCGAAGGCGGCGACCTGGTCCTTGACTGACGCTGAGGCGC…								c	c	0.6644	0.8095	0.733	0.023
Proteobacteria	Alphaproteobacteria	Acetobacterales	Acetobacteraceae	Acidisphaera	NA	CCTACGGGCGGCAGCAGTGGGGAATATTGGACAATGGGCGAAAGCCTGATCCAGCAATGCCGCGTGGGTGAAGAAGGTTTTCGGATTGTAAAGCCCTTTCGGCGGGGACGATGATGACGGTACCCGCAGAAGAAGCTCCGGCTAACTTCGTGCCAGCAGCCGCGGTAATACGAAGGGGGCTAGCGTTGCTCGGAATGACTGGGCGTAAAGGGCGCGTAGGCGGTTCGTACAGTCGGGTGTGAAATTCCTGGGCTTAACCTGGGGACTGCCCTCGAGACGTGCGGGCTAGAGTGGGGAAGAGGGTCGTGGAATTCCCAGTGTAGAGGTGAAATTCGTAGATATTGGGAAGAACACCGGTGGCGAAGGCGGCGACCTGGTCCTTGACTGACGCTGAGGCGC…								c	c	0.663	0.8095	0.733	0.019
Proteobacteria	Alphaproteobacteria	Acetobacterales	Acetobacteraceae	NA	NA	CCTACGGGCGGCAGCAGTGGGGAATATTGGACAATGGGCGAAAGCCTGATCCAGCAATGCCGCGTGGGTGAAGAAGGTTTTCGGATTGTAAAGCCCTTTCGGCGGGGACGATGATGACGGTACCCGCAGAAGAAGCTCCGGCTAACTTCGTGCCAGCAGCCGCGGTAATACGAAGGGGGCTAGCGTTGCTCGGAATGACTGGGCGTAAAGGGCGCGTAGGCGGTTCGTACAGTCGGGTGTGAAATTCCTGGGCTTAACCTGGGGACTGCCCTCGAGACGTGCGGGCTAGAGTGGGGAAGAGGGTCGTGGAATTCCCAGTGTAGAGGTGAAATTCGTAGATATTGGGAAGAACACCGGTGGCGAAGGCGGCGACCTGGTCCTTGACTGACGCTGAGGCGC…								c	c	0.6387	0.8095	0.719	0.044
Proteobacteria	Alphaproteobacteria	Acetobacterales	Acetobacteraceae	NA	NA	CCTACGGGCGGCAGCAGTGGGGAATATTGGACAATGGGCGCAAGCCTGATCCAGCAATGCCGCGTGGATGAAGAAGGTTTTCGGATTGTAAAGTCCTTTCGGCGGGGACGATGATGACGGTACCCGCAGAAGAAGCCCCGGCTAACTTCGTGCCAGCAGCCGCGGTAATACGAAGGGGGCTAGCGTTACTCGGAATGACTGGGCGTAAAGGGCGCGTAGGCGGTTCGGACAGTCAGATGTGAAATTCCTGGGCTCAACCTGGGGACTGCATTTGATACGTCCGGGCTTGAGTGTGGAAGAGGGTTGTGGAATTCCCAGTGTAGAGGTGAAATTCGTAGATATTGGGAAGAACACCGGTGGCGAAGGCGGCAACCTGGTCCATTACTGACGCTGAGGCGC…								w	w	0.8152	0.3529	0.536	0.03
Proteobacteria	Alphaproteobacteria	Acetobacterales	Acetobacteraceae	Acidisphaera	NA	CCTACGGGCGGCAGCAGTGGGGAATATTGGACAATGGGCGCAAGCCTGATCCAGCAATGCCGCGTGGGTGAAGAAGGTTTTCGGATTGTAAAGCCCTTTCGGCGGGGACGATGATGACGGTACCCGCAGAAGAAGCTCCGGCTAACTTCGTGCCAGCAGCCGCGGTAATACGAAGGGGGCTAGCGTTGCTCGGAATGACTGGGCGTAAAGGGCGCGTAGGCGGTTGGCATAGTCAGATGTGAAATGCCTGGGCTTAACCTGGGAATGGCATTTGATACGTGTTGGCTTGAGTGGGGAAGAGGGTCGTGGAATTCCCAGTGTAGAGGTGAAATTCGTAGATATTGGGAAGAACACCGGTGGCGAAGGCGGCGACCTGGTCCTTGACTGACGCTGAGGCGC…								w	w	0.7673	0.5294	0.637	0.015
Proteobacteria	Alphaproteobacteria	Acetobacterales	Acetobacteraceae	NA	NA	CCTACGGGCGGCAGCAGTGGGGAATATTGGACAATGGGCGCAAGCCTGATCCAGCAATGCCGCGTGGGTGAAGAAGGTTTTCGGATTGTAAAGCCCTTTCGGCGGGGACGATGATGACGGTACCCGCAGAAGAAGCTCCGGCTAACTTCGTGCCAGCAGCCGCGGTAATACGAAGGGGGCTAGCGTTGCTCGGAATGACTGGGCGTAAAGGGCGCGTAGGCGGTTTGCATAGTCAGATGTGAAATTCCTGGGCTTAACCTGGGGGCTGCATTTGATACGTGCGGGCTTGAGTGGGGAAGAGGGTCGTGGAATTCCCAGTGTAGAGGTGAAATTCGTAGATATTGGGAAGAACACCGGTGGCGAAGGCGGCGACCTGGTCCTTTACTGACGCTGAGGCGC…								w	w	1	0.2941	0.542	0.012
Proteobacteria	Alphaproteobacteria	Acetobacterales	Acetobacteraceae	Endobacter	NA	CCTACGGGCGGCAGCAGTGGGGAATATTGGACAATGGGCGCAAGCCTGATCCAGCAATGCCGCGTGTGTGAAGAAGGTCTTCGGATTGTAAAGCACTTTCGACGGGGACGATGATGACGGTACCCGTAGAAGAAGCCCCGGCTAACTTCGTGCCAGCAGCCGCGGTAATACGAAGGGGGCTAGCGTTGCTCGGAATGACTGGGCGTAAAGGGCGCGTAGGCGGCTGGTACAGTCAGATGTGAAATTCCCGGGCTTAACCTGGGGGCTGCATTTGATACGTGCCGGCTGGAGTGTGAAAGAGGGTCGTGGAATTCCCAGTGTAGAGGTGAAATTCGTAGATATTGGGAAGAACACCGGTGGCGAAGGCGGCGACCTGGTTCATGACTGACGCTGAGGCGC…								w	w	0.7577	0.5882	0.668	0.01
Proteobacteria	Alphaproteobacteria	Acetobacterales	Acetobacteraceae	Endobacter	NA	CCTACGGGCGGCAGCAGTGGGGAATATTGGACAATGGGCGCAAGCCTGATCCAGCAATGCCGCGTGTGTGAAGAAGGTCTTCGGATTGTAAAGCACTTTCGACGGGGACGATGATGACGGTACCCGTAGAAGAAGCCCCGGCTAACTTCGTGCCAGCAGCCGCGGTAATACGAAGGGGGCTAGCGTTGCTCGGAATGACTGGGCGTAAAGGGCGCGTAGGCGGCTGGTACAGTCAGATGTGAAATTCCCGGGCTTAACCTGGGGGCTGCATTTGATACGTGCCGGCTGGAGTGTGAAAGAGGGTCGTGGAATTCCCAGTGTAGAGGTGAAATTCGTAGATATTGGGAAGAACACCGGTGGCGAAGGCGGCGACCTGGTTCATGACTGACGCTGAGGCGC…								w	w	0.7538	0.5294	0.632	0.022
Proteobacteria	Alphaproteobacteria	Acetobacterales	Acetobacteraceae	Endobacter	NA	CCTACGGGCGGCAGCAGTGGGGAATATTGGACAATGGGCGCAAGCCTGATCCAGCAATGCCGCGTGTGTGAAGAAGGTCTTCGGATTGTAAAGCACTTTCGACGGGGACGATGATGACGGTACCCGTAGAAGAAGCCCCGGCTAACTTCGTGCCAGCAGCCGCGGTAATACGAAGGGGGCTAGCGTTGCTCGGAATGACTGGGCGTAAAGGGCGCGTAGGCGGCTGGTACAGTCAGATGTGAAATTCCCGGGCTTAACCTGGGGGCTGCATTTGATACGTGCCGGCTGGAGTGTGAAAGAGGGTCGTGGAATTCCCAGTGTAGAGGTGAAATTCGTAGATATTGGGAAGAACACCGGTGGCGAAGGCGGCGACCTGGTTCATGACTGACGCTGAGGCGC…								w	w	0.752	0.5294	0.631	0.022
Proteobacteria	Alphaproteobacteria	Acetobacterales	Acetobacteraceae	Endobacter	NA	CCTACGGGCGGCAGCAGTGGGGAATATTGGACAATGGGCGCAAGCCTGATCCAGCAATGCCGCGTGTGTGAAGAAGGTCTTCGGATTGTAAAGCACTTTCGACGGGGACGATGATGACGGTACCCGTAGAAGAAGCCCCGGCTAACTTCGTGCCAGCAGCCGCGGTAATACGAAGGGGGCTAGCGTTGCTCGGAATGACTGGGCGTAAAGGGCGCGTAGGCGGTTTGTACAGTCAGATGTGAAATTCCTGGGCTTAACCTGGGGGCTGCATTTGAGACGTGCAGGCTAGAGTGTGAAAGAGGGTCGTGGAATTCCCAGTGTAGAGGTGAAATTCGTAGATATTGGGAAGAACACCGGTGGCGAAGGCGGCGACCTGGTTCATAACTGACGCTGAGGCGC…								w	w	1	0.2353	0.485	0.028
Proteobacteria	Alphaproteobacteria	Rhizobiales	Beijerinckiaceae	NA	NA	CCTACGGGCGGCAGCAGTGGGGAATATTGGACAATGGGCGCAAGCCTGATCCAGCCATGCCGCGTGAGTGATGACGGCCCTAGGGTTGTAAAGCTCTTTTACCCGGGAAGATAATGACGGTACCGGGAGAATAAGCCCCGGCTAACTTCGTGCCAGCAGCCGCGGTAATACGAAGGGGGCTAGCGTTGTTCGGAATTACTGGGCGTAAAGCGCACGTAGGCGGAAATTTAAGTCAGGGGTGAAATCCCGAGGCTCAACCTCGGAACTGCCTTTGATACTGGGTTTCTTGAGTCCGGAAGAGGTGAGTGGAACTGCGAGTGTAGAGGTGAAATTCGTAGATATTCGCAAGAACACCAGTGGCGAAGGCGGCTCACTGGTCCGGAACTGACGCTGAGGTGC…								c	c	0.6961	0.8095	0.751	0.009
Proteobacteria	Alphaproteobacteria	Rhizobiales	Beijerinckiaceae	NA	NA	CCTACGGGCGGCAGCAGTGGGGAATATTGGACAATGGGCGCAAGCCTGATCCAGCCATGCCGCGTGAGTGATGACGGCCCTAGGGTTGTAAAGCTCTTTTACCCGGGAAGATAATGACGGTACCGGGAGAATAAGCCCCGGCTAACTTCGTGCCAGCAGCCGCGGTAATACGAAGGGGGCTAGCGTTGTTCGGAATTACTGGGCGTAAAGCGCACGTAGGCGGAAATTTAAGTCAGGGGTGAAATCCCGAGGCTCAACCTCGGAACTGCCTTTGATACTGGGTTTCTTGAGTCCGGAAGAGGTGAGTGGAACTGCGAGTGTAGAGGTGAAATTCGTAGATATTCGCAAGAACACCAGTGGCGAAGGCGGCTCACTGGTCCGGAACTGACGCTGAGGTGC…								c	c	0.688	0.8095	0.746	0.01
Proteobacteria	Alphaproteobacteria	Rhizobiales	Beijerinckiaceae	NA	NA	CCTACGGGCGGCAGCAGTGGGGAATATTGGACAATGGGCGCAAGCCTGATCCAGCCATGCCGCGTGAGTGATGACGGCCCTAGGGTTGTAAAGCTCTTTTACCCGGGAAGATAATGACGGTACCGGGAGAATAAGCCCCGGCTAACTTCGTGCCAGCAGCCGCGGTAATACGAAGGGGGCTAGCGTTGTTCGGAATTACTGGGCGTAAAGCGCACGTAGGCGGAAATTTAAGTCAGGGGTGAAATCCCGAGGCTCAACCTCGGAACTGCCTTTGATACTGGGTTTCTTGAGTCCGGAAGAGGTGAGTGGAACTGCGAGTGTAGAGGTGAAATTCGTAGATATTCGCAAGAACACCAGTGGCGAAGGCGGCTCACTGGTCCGGAACTGACGCTGAGGTGC…								c	c	0.662	0.7619	0.71	0.031
Proteobacteria	Alphaproteobacteria	Rhizobiales	Beijerinckiaceae	NA	NA	CCTACGGGCGGCAGCAGTGGGGAATATTGGACAATGGGCGCAAGCCTGATCCAGCCATGCCGCGTGAGTGATGACGGCCTTAGGGTTGTAAAGCTCTTTTACCTGGGAAGATAATGACGGTACCGGGAGAATAAGCCCCGGCTAACTTCGTGCCAGCAGCCGCGGTAATACGAAGGGGGCTAGCGTTGTTCGGATTTACTGGGCGTAAAGCGCACGTAGGCGGAGATTTAAGTCAGGGGTGAAATCCCGAGGCTCAACCTCGGAACTGCCTTTGATACTGGGTTTCTTGAGTCCGGAAGAGGTGAGTGGAACTGCGAGTGTAGAGGTGAAATTCGTAGATATTCGCAAGAACACCAGTGGCGAAGGCGGCTCACTGGTCCGGAACTGACGCTGAGGTGC…								w	w	0.9234	0.3529	0.571	0.014
Proteobacteria	Alphaproteobacteria	Rhizobiales	Beijerinckiaceae	NA	NA	CCTACGGGCGGCAGCAGTGGGGAATATTGGACAATGGGCGCAAGCCTGATCCAGCCATGCCGCGTGAGTGATGACGGCCTTAGGGTTGTAAAGCTCTTTTACCTGGGAAGATAATGACGGTACCGGGAGAATAAGCCCCGGCTAACTTCGTGCCAGCAGCCGCGGTAATACGAAGGGGGCTAGCGTTGTTCGGATTTACTGGGCGTAAAGCGCACGTAGGCGGAGATTTAAGTCAGGGGTGAAATCCCGAGGCTCAACCTCGGAACTGCCTTTGATACTGGGTTTCTTGAGTCCGGAAGAGGTGAGTGGAACTGCGAGTGTAGAGGTGAAATTCGTAGATATTCGCAAGAACACCAGTGGCGAAGGCGGCTCACTGGTCCGGAACTGACGCTGAGGTGC…								w	w	0.8954	0.2941	0.513	0.036
Acidobacteria	Acidobacteriia	Acidobacteriales	Acidobacteriaceae (Subgroup 1)	Granulicella	NA	CCTACGGGCGGCAGCAGTGGGGAATTTTGCGCAATGGGGGAAACCCTGACGCAGCAACGCCGCGTGGAGGATGAAATATCTTGGTATGTAAACTCCTTTCGATGGGGAAGATAATGACGGTACCCATAGAAGAAGCCCCGGCTAACTTCGTGCCAGCAGCCGCGGTAATACGAGGGGGGCAAGCGTTGTTCGGAATTATTGGGCGTAAAGGGTGCGTAGGCGGTTTGACAAGTCATCTGTGAAATCTCTGGGCTCAACCCAGAGTCTGCAGGCGAAACTGTCGGGCTTGAGTATTGGAGAGGTGAGTGGAATTTCCGGTGTAGCGGTGAAATGCGTAGATATCGGAAGGAACACCTGTGGCGAAAGCGGCTCACTGGACAATAACTGACGCTGATGCAC…								w	w	0.8627	0.3529	0.552	0.014
Acidobacteria	Acidobacteriia	Acidobacteriales	Acidobacteriaceae (Subgroup 1)	Granulicella	NA	CCTACGGGCGGCAGCAGTGGGGAATTTTGCGCAATGGGGGAAACCCTGACGCAGCAACGCCGCGTGGAGGATGAAATATCTTGGTATGTAAACTCCTTTCGATGGGGAAGATAATGACGGTACCCATAGAAGAAGCCCCGGCTAACTTCGTGCCAGCAGCCGCGGTAATACGAGGGGGGCAAGCGTTGTTCGGAATTATTGGGCGTAAAGGGTGCGTAGGCGGTTTGACAAGTCATCTGTGAAATCTCTGGGCTCAACCCAGAGTCTGCAGGCGAAACTGTCGGGCTTGAGTATTGGAGAGGTGAGTGGAATTTCCGGTGTAGCGGTGAAATGCGTAGATATCGGAAGGAACACCTGTGGCGAAAGCGGCTCACTGGACAATAACTGACGCTGATGCAC…								w	w	1	0.2353	0.485	0.032
Acidobacteria	Acidobacteriia	Acidobacteriales	Acidobacteriaceae (Subgroup 1)	Bryocella	NA	CCTACGGGCGGCAGCAGTGGGGAATTTTGCGCAATGGGGGAAACCCTGACGCAGCAACGCCGCGTGGAGGATGAAATATCTTGGTATGTAAACTCCTTTCGATGGGGACGATAATGACGGTACCCATAGAAGAAGCCCCGGCTAACTTCGTGCCAGCAGCCGCGGTAATACGAGGGGGGCAAGCGTTGTTCGGAATTATTGGGCGTAAAGGGTGCGTAGGCGGTTTGACAAGTTCCATGTGAAATCTATGGGCTCAACCCATAGTCTGCATGGAAAACTGTCAGGCTTGAGGATGGGAGAGGTGAGTGGAATTTCCGGTGTAGCGGTGAAATGCGTAGATATCGGAAGGAACACCTGTGGCGAAAGCGGCTCACTGGACCATTACTGACGCTGATGCAC…								c	c	0.8853	0.4762	0.649	0.009
Acidobacteria	Acidobacteriia	Acidobacteriales	Acidobacteriaceae (Subgroup 1)	Bryocella	NA	CCTACGGGCGGCAGCAGTGGGGAATTTTGCGCAATGGGGGAAACCCTGACGCAGCAACGCCGCGTGGAGGATGAAATATCTTGGTATGTAAACTCCTTTCGATGGGGACGATAATGACGGTACCCATAGAAGAAGCCCCGGCTAACTTCGTGCCAGCAGCCGCGGTAATACGAGGGGGGCAAGCGTTGTTCGGAATTATTGGGCGTAAAGGGTGCGTAGGCGGTTTGACAAGTTCCATGTGAAATCTATGGGCTCAACCCATAGTCTGCATGGAAAACTGTCAGGCTTGAGGATGGGAGAGGTGAGTGGAATTTCCGGTGTAGCGGTGAAATGCGTAGATATCGGAAGGAACACCTGTGGCGAAAGCGGCTCACTGGACCATTACTGACGCTGATGCAC…								c	c	0.8012	0.5238	0.648	0.012
Acidobacteria	Acidobacteriia	Acidobacteriales	Acidobacteriaceae (Subgroup 1)	Bryocella	NA	CCTACGGGCGGCAGCAGTGGGGAATTTTGCGCAATGGGGGAAACCCTGACGCAGCAACGCCGCGTGGAGGATGAAATATCTTGGTATGTAAACTCCTTTCGATGGGGACGATAATGACGGTACCCATAGAAGAAGCCCCGGCTAACTTCGTGCCAGCAGCCGCGGTAATACGAGGGGGGCAAGCGTTGTTCGGAATTATTGGGCGTAAAGGGTGCGTAGGCGGTTTGACAAGTTCCATGTGAAATCTATGGGCTCAACCCATAGTCTGCATGGAAAACTGTCAGGCTTGAGGATGGGAGAGGTGAGTGGAATTTCCGGTGTAGCGGTGAAATGCGTAGATATCGGAAGGAACACCTGTGGCGAAAGCGGCTCACTGGACCATTACTGACGCTGATGCAC…								c	c	0.8841	0.4286	0.616	0.018
Acidobacteria	Acidobacteriia	Acidobacteriales	Acidobacteriaceae (Subgroup 1)	Bryocella	NA	CCTACGGGCGGCAGCAGTGGGGAATTTTGCGCAATGGGGGAAACCCTGACGCAGCAACGCCGCGTGGAGGATGAAATATCTTGGTATGTAAACTCCTTTCGATGGGGACGATAATGACGGTACCCATAGAAGAAGCCCCGGCTAACTTCGTGCCAGCAGCCGCGGTAATACGAGGGGGGCAAGCGTTGTTCGGAATTATTGGGCGTAAAGGGTGCGTAGGCGGTTTGACAAGTTCTATGTGAAATCTATGGGCTCAACCCATAGTCTGCATGGAAAACTGTCAGGCTTGAGGATGGGAGAGGTGAGTGGAATTTCCGGTGTAGCGGTGAAATGCGTAGATATCGGAAGGAACACCTGTGGCGAAAGCGGCTCACTGGACCATTACTGACGCTGATGCAC…								c	c	0.8773	0.4286	0.613	0.024
Acidobacteria	Acidobacteriia	Acidobacteriales	Acidobacteriaceae (Subgroup 1)	Bryocella	NA	CCTACGGGCGGCAGCAGTGGGGAATTTTGCGCAATGGGGGAAACCCTGACGCAGCAACGCCGCGTGGAGGATGAAATATCTTGGTATGTAAACTCCTTTCGATGGGGACGATAATGACGGTACCCATAGAAGAAGCCCCGGCTAACTTCGTGCCAGCAGCCGCGGTAATACGAGGGGGGCAAGCGTTGTTCGGAATTATTGGGCGTAAAGGGTGCGTAGGCGGTTTGACAAGTTCTATGTGAAATCTATGGGCTCAACCCATAGTCTGCATGGAAAACTGTCAGGCTTGAGGATGGGAGAGGTGAGTGGAATTTCCGGTGTAGCGGTGAAATGCGTAGATATCGGAAGGAACACCTGTGGCGAAAGCGGCTCACTGGACCATTACTGACGCTGATGCAC…								c	c	0.8615	0.381	0.573	0.043
Acidobacteria	Acidobacteriia	Acidobacteriales	Acidobacteriaceae_(Subgroup_1)	Bryocella	NA	CCTACGGGCGGCAGCAGTGGGGAATTTTGCGCAATGGGGGAAACCCTGACGCAGCAACGCCGCGTGGAGGATGAAATATCTTGGTATGTAAACTCCTTTCGATGGGGACGATAATGACGGTACCCATAGAAGAAGCCCCGGCTAACTTCGTGCCAGCAGCCGCGGTAATACGAGGGGGGCAAGCGTTGTTCGGAATTATTGGGCGTAAAGGGTGCGTAGGCGGTTTGACCAGTTCTATGTGAAATCTATGGGCTCAACCCATAGTCTGCATGGAAAACTGTCAGGCTTGAGGATGGGAGAGGTGAGTGGAATTTCCGGTGTAGCGGTGAAATGCGTAGATATCGGAAGGAACACCTGTGGCGAAAGCGGCTCACTGGACCATTACTGACGCTGATGCAC…	16.5715	-23.1299	2.96962	-7.78882	6.76391e-15	3.82048e-13	c		c
Acidobacteria	Acidobacteriia	Acidobacteriales	Acidobacteriaceae (Subgroup 1)	Granulicella	NA	CCTACGGGCGGCAGCAGTGGGGAATTTTGCGCAATGGGGGAAACCCTGACGCAGCAACGCCGCGTGGAGGATGAAGTATCTCGGTATGTAAACTCCTTTCGATGGGGAAGATAATGACGGTACCCATAGAAGAAGCCCCGGCTAACTTCGTGCCAGCAGCCGCGGTAATACGAGGGGGGCAAGCGTTGTTCGGATTTATTGGGCGTAAAGGGTGCGTAGGCGGTTTGGCAAGTCTTATGTGAAATCTATGGGCTCAACCCATAGTCTGCATGAGAAACTACCGGGCTTGAGTGATGGAGAGGTGAGTGGAATTTCCGGTGTAGCGGTGAAATGCGTAGATATCGGAAGGAACACCTGTGGCGAAAGCGGCTCACTGGACATTAACTGACGCTGATGCAC…								c	c	1	0.2857	0.535	0.019
Acidobacteria	Acidobacteriia	Acidobacteriales	Acidobacteriaceae (Subgroup 1)	Granulicella	NA	CCTACGGGCGGCAGCAGTGGGGAATTTTGCGCAATGGGGGAAACCCTGACGCAGCAACGCCGCGTGGAGGATGAAGTATCTCGGTATGTAAACTCCTTTCGATGGGGAAGATAATGACGGTACCCATAGAAGAAGCCCCGGCTAACTTCGTGCCAGCAGCCGCGGTAATACGAGGGGGGCAAGCGTTGTTCGGATTTATTGGGCGTAAAGGGTGCGTAGGCGGTTTGGCAAGTCTTATGTGAAATCTATGGGCTCAACCCATAGTCTGCATGAGAAACTACCGGGCTTGAGTGATGGAGAGGTGAGTGGAATTTCCGGTGTAGCGGTGAAATGCGTAGATATCGGAAGGAACACCTGTGGCGAAAGCGGCTCACTGGACATTAACTGACGCTGATGCAC…								c	c	1	0.2857	0.535	0.019
Acidobacteria	Acidobacteriia	Acidobacteriales	Acidobacteriaceae_(Subgroup_1)	Granulicella	NA	CCTACGGGCGGCAGCAGTGGGGAATTTTGCGCAATGGGGGAAACCCTGACGCAGCAACGCCGCGTGGAGGATGAAGTATCTCGGTATGTAAACTCCTTTCGATGGGGAAGATAATGACGGTACCCATAGAAGAAGCCCCGGCTAACTTCGTGCCAGCAGCCGCGGTAATACGAGGGGGGCAAGCGTTGTTCGGATTTATTGGGCGTAAAGGGTGCGTAGGCGGTTTGGCAAGTCTTATGTGAAATCTATGGGCTCAACCCATAGTCTGCATGAGAAACTACCGGGCTTGAGTGATGGAGAGGTGAGTGGAATTTCCGGTGTAGCGGTGAAATGCGTAGATATCGGAAGGAACACCTGTGGCGAAAGCGGCTCACTGGACATTAACTGACGCTGATGCAC…	34.3203	-24.1252	2.96895	-8.12582	4.44357e-16	6.12005e-14	c		c
Acidobacteria	Acidobacteriia	Acidobacteriales	Acidobacteriaceae_(Subgroup_1)	Granulicella	NA	CCTACGGGCGGCAGCAGTGGGGAATTTTGCGCAATGGGGGAAACCCTGACGCAGCAACGCCGCGTGGAGGATGAAGTATCTCGGTATGTAAACTCCTTTCGATGGGGAAGATAATGACGGTACCCATAGAAGAAGCCCCGGCTAACTTCGTGCCAGCAGCCGCGGTAATACGAGGGGGGCAAGCGTTGTTCGGATTTATTGGGCGTAAAGGGTGCGTAGGCGGTTTGGCAAGTCTTATGTGAAATCTATGGGCTCAACCCATAGTCTGCATGAGAAACTACCGGGCTTGAGTGATGGAGAGGTGAGTGGAATTTCCGGTGTAGCGGTGAAATGCGTAGATATCGGAAGGAACACCTGTGGCGAAAGCGGCTCACTGGACATTAACTGACGCTGATGCAC…	32.6272	-24.0627	2.96898	-8.10471	5.2873e-16	6.12005e-14	c		c
Acidobacteria	Acidobacteriia	Acidobacteriales	Acidobacteriaceae (Subgroup 1)	NA	NA	CCTACGGGCGGCAGCAGTGGGGAATTTTGCGCAATGGGGGAAACCCTGACGCAGCAACGCCGCGTGGAGGATGAAGTATCTTGGTACGTAAACTCCTTTCGACCGGGACGATAATGACGGTACCGGAAGAAGAAGCCCCGGCTAACTTCGTGCCAGCAGCCGCGGTAATACGAGGGGGGCAAGCGTTGTTCGGAATTATTGGGCGTAAAGGGTGCGTAGGCGGCCCCGCAAGTCTTGTGTGAAATCTTCAGGCTCAACTTGAAGTCTGCATAGGAAACTGCGGGGCTGGAGTATGGGAGAGGTGAGTGGAATTCCTGGTGTAGCGGTGAAATGCGTAGATATCAGGAGGAACACCTGTGGCGAAAGCGGCTCACTGGACCATAACTGACGCTGAGGCAC…								c	c	0.7709	0.4762	0.606	0.039
Acidobacteria	Acidobacteriia	Acidobacteriales	Acidobacteriaceae (Subgroup 1)	NA	NA	CCTACGGGCGGCAGCAGTGGGGAATTTTGCGCAATGGGGGAAACCCTGACGCAGCAACGCCGCGTGGAGGATGAAGTATCTTGGTACGTAAACTCCTTTCGACCGGGACGATAATGACGGTACCGGAAGAAGAAGCCCCGGCTAACTTCGTGCCAGCAGCCGCGGTAATACGAGGGGGGCAAGCGTTGTTCGGAATTATTGGGCGTAAAGGGTGCGTAGGCGGCCCCGCAAGTCTTGTGTGAAATCTTCAGGCTCAACTTGAAGTCTGCATAGGAAACTGCGGGGCTGGAGTATGGGAGAGGTGAGTGGAATTCCTGGTGTAGCGGTGAAATGCGTAGATATCAGGAGGAACACCTGTGGCGAAAGCGGCTCACTGGACCATAACTGACGCTGAGGCAC…								c	c	0.8301	0.4286	0.596	0.033
Acidobacteria	Acidobacteriia	Acidobacteriales	Acidobacteriaceae (Subgroup 1)	NA	NA	CCTACGGGCGGCAGCAGTGGGGAATTTTGCGCAATGGGGGAAACCCTGACGCAGCAACGCCGCGTGGAGGATGAAGTATCTTGGTACGTAAACTCCTTTCGATCGGGACGATAATGACGGTACCGATAGAAGAAGCCCCGGCTAACTTCGTGCCAGCAGCCGCGGTAATACGAGGGGGGCAAGCGTTGTTCGGAATTATTGGGCGTAAAGGGTGCGTAGGCGGCCCCGCAAGTCTTGTGTGAAATCCTCAAGCTCAACTTGAGGACTGCACGGGAAACTGCTGGGCTGGAGTGTGGGAGAGGTGAGTGGAATTCCTGGTGTAGCGGTGAAATGCGTAGATATCAGGAGGAACACCTGTGGCGAAAGCGGCTCACTGGACCACAACTGACGCTGAGGCAC…								w	w	1	0.2353	0.485	0.035
Acidobacteria	Acidobacteriia	Acidobacteriales	Acidobacteriaceae (Subgroup 1)	Granulicella	NA	CCTACGGGCGGCAGCAGTGGGGAATTTTGCGCAATGGGGGAAACCCTGACGCAGCAACGCCGCGTGGAGGATGAAGTATCTTGGTACGTAAACTCCTTTCGATGGGGAAGATAATGACGGTACCCATAGAAGAAGCCCCGGCTAACTTCGTGCCAGCAGCCGCGGTAATACGAGGGGGGCAAGCGTTGTTCGGATTTATTGGGCGTAAAGGGTGCGTAGGCGGTTTGATAAGTCATCTGTGAAATCTATGGGCTCAACCCATAGTCTGCAGGCGAAACTGTCGGGCTTGAGTATTGGAGAGGTGAGTGGAATTTCCGGTGTAGCGGTGAAATGCGTAGATATCGGAAGGAACACCTGTGGCGAAAGCGGCTCACTGGACAATAACTGACGCTGATGCAC…								w	w	1	0.2941	0.542	0.015
Acidobacteria	Acidobacteriia	Acidobacteriales	Acidobacteriaceae (Subgroup 1)	Granulicella	NA	CCTACGGGCGGCAGCAGTGGGGAATTTTGCGCAATGGGGGAAACCCTGACGCAGCAACGCCGCGTGGAGGATGAAGTATCTTGGTACGTAAACTCCTTTCGATGGGGAAGATAATGACGGTACCCATAGAAGAAGCCCCGGCTAACTTCGTGCCAGCAGCCGCGGTAATACGAGGGGGGCAAGCGTTGTTCGGATTTATTGGGCGTAAAGGGTGCGTAGGCGGTTTGATAAGTCATCTGTGAAATCTATGGGCTCAACCCATAGTCTGCAGGCGAAACTGTCGGGCTTGAGTATTGGAGAGGTGAGTGGAATTTCCGGTGTAGCGGTGAAATGCGTAGATATCGGAAGGAACACCTGTGGCGAAAGCGGCTCACTGGACAATAACTGACGCTGATGCAC…								w	w	1	0.2353	0.485	0.039
Acidobacteria	Acidobacteriia	Acidobacteriales	Acidobacteriaceae (Subgroup 1)	NA	NA	CCTACGGGCGGCAGCAGTGGGGAATTTTGCGCAATGGGGGAAACCCTGACGCAGCAACGCCGCGTGGAGGATGAAGTCTCTTGGGACGTAAACTCCTTTCGATCGGGACGATAATGACGGTACCGATAGAAGAAGCCCCGGCTAACTTCGTGCCAGCAGCCGCGGTAATACGAGGGGGGCAAGCGTTGTTCGGAATTATTGGGCGTAAAGGGTGCGTAGGCGGCCCCGCAAGTCTTGTGTGAAAGCCTCAAGCTCAACTTGAGGACTGCACGGGAAACTGCTGGGCTGGAGTATGGGAGAGGTGAGTGGAATTCCTGGTGTAGCGGTGAAATGCGTAGATATCAGGAGGAACACCTGTGGCGAAAGCGGCTCACTGGACCATAACTGACGCTGAGGCAC…								c	c	0.8573	0.7619	0.808	0.001
Acidobacteria	Acidobacteriia	Acidobacteriales	Acidobacteriaceae (Subgroup 1)	NA	NA	CCTACGGGCGGCAGCAGTGGGGAATTTTGCGCAATGGGGGAAACCCTGACGCAGCAACGCCGCGTGGAGGATGAAGTCTCTTGGGACGTAAACTCCTTTCGATCGGGACGATAATGACGGTACCGATAGAAGAAGCCCCGGCTAACTTCGTGCCAGCAGCCGCGGTAATACGAGGGGGGCAAGCGTTGTTCGGAATTATTGGGCGTAAAGGGTGCGTAGGCGGCCCCGCAAGTCTTGTGTGAAAGCCTCAAGCTCAACTTGAGGACTGCACGGGAAACTGCTGGGCTGGAGTATGGGAGAGGTGAGTGGAATTCCTGGTGTAGCGGTGAAATGCGTAGATATCAGGAGGAACACCTGTGGCGAAAGCGGCTCACTGGACCATAACTGACGCTGAGGCAC…								c	c	0.8473	0.7619	0.803	0.001
Acidobacteria	Acidobacteriia	Acidobacteriales	Acidobacteriaceae (Subgroup 1)	NA	NA	CCTACGGGCGGCAGCAGTGGGGAATTTTGCGCAATGGGGGAAACCCTGACGCAGCAACGCCGCGTGGAGGATGAAGTCTCTTGGGACGTAAACTCCTTTCGATCGGGACGATAATGACGGTACCGATAGAAGAAGCCCCGGCTAACTTCGTGCCAGCAGCCGCGGTAATACGAGGGGGGCAAGCGTTGTTCGGAATTATTGGGCGTAAAGGGTGCGTAGGCGGCCCCGCAAGTCTTGTGTGAAAGCCTCAAGCTCAACTTGAGGACTGCACGGGAAACTGCTGGGCTGGAGTATGGGAGAGGTGAGTGGAATTCCTGGTGTAGCGGTGAAATGCGTAGATATCAGGAGGAACACCTGTGGCGAAAGCGGCTCACTGGACCATAACTGACGCTGAGGCAC…								c	c	0.8855	0.6667	0.768	0.001
Acidobacteria	Acidobacteriia	Acidobacteriales	Acidobacteriaceae (Subgroup 1)	NA	NA	CCTACGGGCGGCAGCAGTGGGGAATTTTGCGCAATGGGGGAAACCCTGACGCAGCAACGCCGCGTGGAGGATGAAGTCTCTTGGGACGTAAACTCCTTTCGATCGGGACGATAATGACGGTACCGATAGAAGAAGCCCCGGCTAACTTCGTGCCAGCAGCCGCGGTAATACGAGGGGGGCAAGCGTTGTTCGGAATTATTGGGCGTAAAGGGTGCGTAGGCGGCCCCGCAAGTCTTGTGTGAAAGCCTCAAGCTCAACTTGAGGACTGCACGGGAAACTGCTGGGCTGGAGTATGGGAGAGGTGAGTGGAATTCCTGGTGTAGCGGTGAAATGCGTAGATATCAGGAGGAACACCTGTGGCGAAAGCGGCTCACTGGACCATAACTGACGCTGAGGCAC…								c	c	0.849	0.6667	0.752	0.001
Acidobacteria	Acidobacteriia	Acidobacteriales	Acidobacteriaceae_(Subgroup_1)	NA	NA	CCTACGGGCGGCAGCAGTGGGGAATTTTGCGCAATGGGGGAAACCCTGACGCAGCAACGCCGCGTGGAGGATGAAGTCTCTTGGGACGTAAACTCCTTTCGATCGGGACGATAATGACGGTACCGATAGAAGAAGCCCCGGCTAACTTCGTGCCAGCAGCCGCGGTAATACGAGGGGGGCAAGCGTTGTTCGGAATTATTGGGCGTAAAGGGTGCGTAGGCGGCCCCGCAAGTCTTGTGTGAAAGCCTCAAGCTCAACTTGAGGACTGCACGGGAAACTGCTGGGCTGGAGTATGGGAGAGGTGAGTGGAATTCCTGGTGTAGCGGTGAAATGCGTAGATATCAGGAGGAACACCTGTGGCGAAAGCGGCTCACTGGACCATAACTGACGCTGAGGCAC…	75.9808	-4.10487	1.39701	-2.93832	0.0033	0.0954939	c		c
Proteobacteria	Gammaproteobacteria	Betaproteobacteriales	Burkholderiaceae	Curvibacter	NA	CCTACGGGCGGCAGCAGTGGGGAATTTTGGACAATGGGCGCAAGCCTGATCCAGCAATGCCGCGTGCAGGATGAAGGCCTTCGGGTTGTAAACTGCTTTTGTACGGAGCGAAAAGGCTTCCACTAATACTGGGGGCTCATGACGGTACCGTAAGAATAAGCACCGGCTAACTACGTGCCAGCAGCCGCGGTAATACGTAGGGTGCAAGCGTTAATCGGAATTACTGGGCGTAAAGCGTGCGCAGGCGGTCTTGTAAGACAGGTGTGAAATCCCCGGGCTTAACCTGGGAACTGCACTTGTGACTGCAAGGCTGGAGTACGGCAGAGGGGGATGGAATTCCGCGTGTAGCAGTGAAATGCGTAGATATGCGGAGGAACACCGATGGCGAAGGCAATCCCC…								w	w	0.8511	0.3529	0.548	0.023
Proteobacteria	Gammaproteobacteria	Betaproteobacteriales	Burkholderiaceae	Burkholderia-Caballeronia-Paraburkholderia	NA	CCTACGGGCGGCAGCAGTGGGGAATTTTGGACAATGGGGGAAACCCTGATCCAGCAATGCCGCGTGTGTGAAGAAGGCCTTCGGGTTGTAAAGCACTTTTGTCCGGAAAGAAAACCTTTGCACTAATACTGTGAGGGGATGACGGTACCGGAAGAATAAGCACCGGCTAACTACGTGCCAGCAGCCGCGGTAATACGTAGGGTGCGAGCGTTAATCGGAATTACTGGGCGTAAAGCGTGCGCAGGCGGTTCGTTAAGACAGATGTGAAATCCCCGGGCTTAACCTGGGAACTGCATTTGTGACTGGCGAGCTAGAGTATGGCAGAGGGGGGTAGAATTCCACGTGTAGCAGTGAAATGCGTAGAGATGTGGAGGAATACCGATGGCGAAGGCAGCCCCC…								w	w	0.8816	0.2941	0.509	0.046
Proteobacteria	Alphaproteobacteria	Acetobacterales	Acetobacteraceae	Endobacter	NA	CCTACGGGCGGCTGCAGTGGGGAATATTGGACAATGGGCGCAAGCCTGATCCAGCAATGCCGCGTGTGTGAAGAAGGTCTTCGGATTGTAAAGCACTTTCGACGGGGACGATGATGACGGTACCCGTAGAAGAAGCCCCGGCTAACTTCGTGCCAGCAGCCGCGGTAATACGAAGGGGGCTAGCGTTGCTCGGAATGACTGGGCGTAAAGGGCGCGTAGGCGGCTGGTACAGTCAGATGTGAAATTCCCGGGCTTAACCTGGGGGCTGCATTTGATACGTGCCGGCTGGAGTGTGAAAGAGGGTCGTGGAATTCCCAGTGTAGAGGTGAAATTCGTAGATATTGGGAAGAACACCGGTGGCGAAGGCGGCGACCTGGTTCATGACTGACGCTGAGGCGC…								w	w	0.8227	0.4706	0.622	0.014
Proteobacteria	Alphaproteobacteria	Rhizobiales	Beijerinckiaceae	NA	NA	CCTACGGGCGGCTGCAGTGGGGAATATTGGACAATGGGCGCAAGCCTGATCCAGCCATGCCGCGTGAGTGATGACGGCCTTAGGGTTGTAAAGCTCTTTTACCTGGGAAGATAATGACGGTACCGGGAGAATAAGCCCCGGCTAACTTCGTGCCAGCAGCCGCGGTAATACGAAGGGGGCTAGCGTTGTTCGGATTTACTGGGCGTAAAGCGCACGTAGGCGGAGATTTAAGTCAGGGGTGAAATCCCGAGGCTCAACCTCGGAACTGCCTTTGATACTGGGTTTCTTGAGTCCGGAAGAGGTGAGTGGAACTGCGAGTGTAGAGGTGAAATTCGTAGATATTCGCAAGAACACCAGTGGCGAAGGCGGCTCACTGGTCCGGAACTGACGCTGAGGTGC…								w	w	1	0.2353	0.485	0.024
Proteobacteria	Alphaproteobacteria	Rhizobiales	Beijerinckiaceae	NA	NA	CCTACGGGCGGCTGCAGTGGGGAATATTGGACAATGGGCGCAAGCCTGATCCAGCCATGCCGCGTGAGTGATGACGGCCTTAGGGTTGTAAAGCTCTTTTACCTGGGAAGATAATGACGGTACCGGGAGAATAAGCCCCGGCTAACTTCGTGCCAGCAGCCGCGGTAATACGAAGGGGGCTAGCGTTGTTCGGATTTACTGGGCGTAAAGCGCACGTAGGCGGAGATTTAAGTCAGGGGTGAAATCCCGAGGCTCAACCTCGGAACTGCCTTTGATACTGGGTTTCTTGAGTCCGGAAGAGGTGAGTGGAACTGCGAGTGTAGAGGTGAAATTCGTAGATATTCGCAAGAACACCAGTGGCGAAGGCGGCTCACTGGTCCGGAACTGACGCTGAGGTGC…								w	w	1	0.2353	0.485	0.024
Acidobacteria	Acidobacteriia	Acidobacteriales	Acidobacteriaceae (Subgroup 1)	Granulicella	NA	CCTACGGGCGGCTGCAGTGGGGAATTTTGCGCAATGGGGGAAACCCTGACGCAGCAACGCCGCGTGGAGGATGAAATCCCTTGGGATGTAAACTCCTTTCGATAGGGAAGATAATGACGGTACCTATAGAAGAAGCCCCGGCTAACTTCGTGCCAGCAGCCGCGGTAATACGAGGGGGGCAAGCGTTGTTCGGAATTATTGGGCGTAAAGGGTGCGTAGGCGGTTTGACAAGTCTTATGTGAAATCTCTGGGCTCAACCCAGAGTCTGCATGGGAAACTGTCGGGCTTGAGTATGGGAGAGGTGAGTGGAATTTCCGGTGTAGCGGTGAAATGCGTAGATATCGGAAGGAACACCTGTGGCGAAAGCGGCTCACTGGACCATAACTGACGCTGAGGCAC…								w	w	0.8009	0.4118	0.574	0.033
Acidobacteria	Acidobacteriia	Acidobacteriales	Acidobacteriaceae (Subgroup 1)	Granulicella	NA	CCTACGGGCGGCTGCAGTGGGGAATTTTGCGCAATGGGGGAAACCCTGACGCAGCAACGCCGCGTGGAGGATGAAATCCCTTGGGATGTAAACTCCTTTCGATAGGGAAGATAATGACGGTACCTATAGAAGAAGCCCCGGCTAACTTCGTGCCAGCAGCCGCGGTAATACGAGGGGGGCAAGCGTTGTTCGGAATTATTGGGCGTAAAGGGTGCGTAGGCGGTTTGACAAGTCTTATGTGAAATCTCTGGGCTCAACCCAGAGTCTGCATGGGAAACTGTCGGGCTTGAGTATGGGAGAGGTGAGTGGAATTTCCGGTGTAGCGGTGAAATGCGTAGATATCGGAAGGAACACCTGTGGCGAAAGCGGCTCACTGGACCATAACTGACGCTGAGGCAC…								w	w	0.7987	0.4118	0.573	0.036
Proteobacteria	Gammaproteobacteria	Betaproteobacteriales	Burkholderiaceae	Curvibacter	NA	CCTACGGGCGGCTGCAGTGGGGAATTTTGGACAATGGGCGCAAGCCTGATCCAGCAATGCCGCGTGCAGGATGAAGGCCTTCGGGTTGTAAACTGCTTTTGTACGGAGCGAAAAGGCTTCCACTAATACTGGGGGCTCATGACGGTACCGTAAGAATAAGCACCGGCTAACTACGTGCCAGCAGCCGCGGTAATACGTAGGGTGCAAGCGTTAATCGGAATTACTGGGCGTAAAGCGTGCGCAGGCGGTCTTGTAAGACAGGTGTGAAATCCCCGGGCTTAACCTGGGAACTGCACTTGTGACTGCAAGGCTGGAGTACGGCAGAGGGGGATGGAATTCCGCGTGTAGCAGTGAAATGCGTAGATATGCGGAGGAACACCGATGGCGAAGGCAATCCCC…								w	w	0.9038	0.2941	0.516	0.039
Proteobacteria	Alphaproteobacteria	Acetobacterales	Acetobacteraceae	Endobacter	NA	CCTACGGGGGGCAGCAGTAGGGAATATTGGACAATGGGCGCAAGCCTGATCCAGCAATGCCGCGTGTGTGAAGAAGGTCTTCGGATTGTAAAGCACTTTCGACGGGGACGATGATGACGGTACCCGTAGAAGAAGCCCCGGCTAACTTCGTGCCAGCAGCCGCGGTAATACGAAGGGGGCTAGCGTTGCTCGGAATGACTGGGCGTAAAGGGCGCGTAGGCGGCTTGTACAGTCAGATGTGAAATTCCCGGGCTTAACCTGGGGGCTGCATTTGATACGTGCGGGCTAGAGTGTGAAAGAGGGTCGTGGAATTCCCAGTGTAGAGGTGAAATTCGTAGATATTGGGAAGAACACCGGTGGCGAAGGCGGCGACCTGGTTCATGACTGACGCTGAGGCGC…								c	c	0.6188	0.9048	0.748	0.039
Proteobacteria	Alphaproteobacteria	Acetobacterales	Acetobacteraceae	Endobacter	NA	CCTACGGGGGGCAGCAGTAGGGAATATTGGACAATGGGCGCAAGCCTGATCCAGCAATGCCGCGTGTGTGAAGAAGGTCTTCGGATTGTAAAGCACTTTCGACGGGGACGATGATGACGGTACCCGTAGAAGAAGCCCCGGCTAACTTCGTGCCAGCAGCCGCGGTAATACGAAGGGGGCTAGCGTTGCTCGGAATGACTGGGCGTAAAGGGCGCGTAGGCGGCTTGTACAGTCAGATGTGAAATTCCCGGGCTTAACCTGGGGGCTGCATTTGATACGTGCGGGCTAGAGTGTGAAAGAGGGTCGTGGAATTCCCAGTGTAGAGGTGAAATTCGTAGATATTGGGAAGAACACCGGTGGCGAAGGCGGCGACCTGGTTCATGACTGACGCTGAGGCGC…								c	c	0.6121	0.9048	0.744	0.048
Firmicutes	Bacilli	Bacillales	Staphylococcaceae	Staphylococcus	NA	CCTACGGGGGGCAGCAGTAGGGAATCTTCCGCAATGGGCGAAAGCCTGACGGAGCAACGCCGCGTGAGTGATGAAGGTCTTCGGATCGTAAAACTCTGTTATTAGGGAAGAACAAATGTGTAAGTAACTATGCACGTCTTGACGGTACCTAATCAGAAAGCCACGGCTAACTACGTGCCAGCAGCCGCGGTAATACGTAGGTGGCAAGCGTTATCCGGAATTATTGGGCGTAAAGCGCGCGTAGGCGGTTTTTTAAGTCTGATGTGAAAGCCCACGGCTCAACCGTGGAGGGTCATTGGAAACTGGAAAACTTGAGTGCAGAAGAGGAAAGTGGAATTCCATGTGTAGCGGTGAAATGCGCAGAGATATGGAGGAACACCAGTGGCGAAGGCGACTTTC…	16.1379	-23.095	2.96966	-7.777	7.42642e-15	3.82048e-13	c		c
Firmicutes	Bacilli	Bacillales	Staphylococcaceae	Staphylococcus	NA	CCTACGGGGGGCAGCAGTAGGGAATCTTCCGCAATGGGCGAAAGCCTGACGGAGCAACGCCGCGTGAGTGATGAAGGTCTTCGGATCGTAAAACTCTGTTATTAGGGAAGAACAAATGTGTAAGTAACTATGCACGTCTTGACGGTACCTAATCAGAAAGCCACGGCTAACTACGTGCCAGCAGCCGCGGTAATACGTAGGTGGCAAGCGTTATCCGGAATTATTGGGCGTAAAGCGCGCGTAGGCGGTTTTTTAAGTCTGATGTGAAAGCCCACGGCTCAACCGTGGAGGGTCATTGGAAACTGGAAAACTTGAGTGCAGAAGAGGAAAGTGGAATTCCATGTGTAGCGGTGAAATGCGCAGAGATATGGAGGAACACCAGTGGCGAAGGCGACTTTC…	13.2074	-22.8343	2.96995	-7.68843	1.48947e-14	6.26931e-13	c		c
Proteobacteria	Alphaproteobacteria	Acetobacterales	Acetobacteraceae	Acidiphilium	NA	CCTACGGGGGGCAGCAGTGGGGAATATTGGACAATGGGCGAAAGCCTGATCCAGCAATGCCGCGTGGGTGAAGAAGGTCTTCGGATTGTAAAGCCCTTTCGGCGGGGACGATGATGACGGTACCCGCAGAAGAAGCTCCGGCTAACTTCGTGCCAGCAGCCGCGGTAATACGAAGGGGGCTAGCGTTGCTCGGAATGACTGGGCGTAAAGGGCGCGTAGGCGGTTCGTACAGTCGGGTGTGAAATTCCTGGGCTTAACCTGGGGGCTGCATTCGATACGTGCGGGCTTGAGTGTGGAAGAGGGTTGTGGAATTCCCAGTGTAGAGGTGAAATTCGTAGATATTGGGAAGAACACCGGTGGCGAAGGCGGCAACCTGGTCCATGACTGACGCTGAGGCGC…								c	c	0.673	0.7619	0.716	0.024
Proteobacteria	Alphaproteobacteria	Acetobacterales	Acetobacteraceae	Acidiphilium	NA	CCTACGGGGGGCAGCAGTGGGGAATATTGGACAATGGGCGAAAGCCTGATCCAGCAATGCCGCGTGGGTGAAGAAGGTCTTCGGATTGTAAATCCCTTTCGGCGGGGACGATGATGACGGTACCCGCAGAAGAAGCTCCGGCTAACTTCGTGCCAGCAGCCGCGGTAATACGAAGGGGGCTAGCGTTGCTCGGAATGACTGGGCGTAAAGGGCGCGTAGGCGGTTGGTACAGTCGGATGTGAAATGCCTGGGCTTAACCTGGGGACTGCATTCGATACGTGCTGGCTTGAGTGCGGAAGAGGGTTGTGGAATTCCCAGTGTAGAGGTGAAATTCGTAGATATTGGGAAGAACACCGGTGGCGAAGGCGGCAACCTGGTCCGTGACTGACGCTGAGGCGC…								c	c	0.9234	0.4762	0.663	0.003
Proteobacteria	Alphaproteobacteria	Acetobacterales	Acetobacteraceae	Acidiphilium	NA	CCTACGGGGGGCAGCAGTGGGGAATATTGGACAATGGGCGAAAGCCTGATCCAGCAATGCCGCGTGGGTGAAGAAGGTCTTCGGATTGTAAATCCCTTTCGGCGGGGACGATGATGACGGTACCCGCAGAAGAAGCTCCGGCTAACTTCGTGCCAGCAGCCGCGGTAATACGAAGGGGGCTAGCGTTGCTCGGAATGACTGGGCGTAAAGGGCGCGTAGGCGGTTGGTACAGTCGGATGTGAAATGCCTGGGCTTAACCTGGGGACTGCATTCGATACGTGCTGGCTTGAGTGCGGAAGAGGGTTGTGGAATTCCCAGTGTAGAGGTGAAATTCGTAGATATTGGGAAGAACACCGGTGGCGAAGGCGGCAACCTGGTCCGTGACTGACGCTGAGGCGC…								c	c	0.836	0.4286	0.599	0.02
Proteobacteria	Alphaproteobacteria	Acetobacterales	Acetobacteraceae	Acidiphilium	NA	CCTACGGGGGGCAGCAGTGGGGAATATTGGACAATGGGCGAAAGCCTGATCCAGCAATGCCGCGTGGGTGAAGAAGGTCTTCGGATTGTAAATCCCTTTCGGCGGGGACGATGATGACGGTACCCGCAGAAGAAGCTCCGGCTAACTTCGTGCCAGCAGCCGCGGTAATACGAAGGGGGCTAGCGTTGCTCGGAATGACTGGGCGTAAAGGGCGCGTAGGCGGTTGGTACAGTCGGATGTGAAATGCCTGGGCTTAACCTGGGGACTGCATTCGATACGTGCTGGCTTGAGTGCGGAAGAGGGTTGTGGAATTCCCAGTGTAGAGGTGAAATTCGTAGATATTGGGAAGAACACCGGTGGCGAAGGCGGCAACCTGGTCCGTGACTGACGCTGAGGCGC…								c	c	0.9399	0.381	0.598	0.01
Proteobacteria	Alphaproteobacteria	Acetobacterales	Acetobacteraceae	NA	NA	CCTACGGGGGGCAGCAGTGGGGAATATTGGACAATGGGCGAAAGCCTGATCCAGCAATGCCGCGTGGGTGAAGAAGGTTTTCGGATTGTAAAGCCCTTTCGGCGGGGACGATGATGACGGTACCCGCAGAAGAAGCTCCGGCTAACTTCGTGCCAGCAGCCGCGGTAATACGAAGGGGGCTAGCGTTGCTCGGAATGACTGGGCGTAAAGGGCGCGTAGGCGGTTCGTACAGTCGGGTGTGAAATTCCTGGGCTTAACCTGGGGACTGCCCTCGAGACGTGCGGGCTAGAGTGGGGAAGAGGGTCGTGGAATTCCCAGTGTAGAGGTGAAATTCGTAGATATTGGGAAGAACACCGGTGGCGAAGGCGGCGACCTGGTCCTTGACTGACGCTGAGGCGC…								c	c	0.6745	0.8095	0.739	0.017
Proteobacteria	Alphaproteobacteria	Acetobacterales	Acetobacteraceae	Acidiphilium	NA	CCTACGGGGGGCAGCAGTGGGGAATATTGGACAATGGGCGAAAGCCTGATCCAGCAATGCCGCGTGGGTGAAGAAGGTTTTCGGATTGTAAAGCCCTTTCGGCGGGGACGATGATGACGGTACCCGCAGAAGAAGCTCCGGCTAACTTCGTGCCAGCAGCCGCGGTAATACGAAGGGGGCTAGCGTTGCTCGGAATGACTGGGCGTAAAGGGCGCGTAGGCGGTTCGTACAGTCGGGTGTGAAATTCCTGGGCTTAACCTGGGGACTGCCCTCGAGACGTGCGGGCTAGAGTGGGGAAGAGGGTCGTGGAATTCCCAGTGTAGAGGTGAAATTCGTAGATATTGGGAAGAACACCGGTGGCGAAGGCGGCGACCTGGTCCTTGACTGACGCTGAGGCGC…								c	c	0.6729	0.8095	0.738	0.02
Proteobacteria	Alphaproteobacteria	Acetobacterales	Acetobacteraceae	Acidiphilium	NA	CCTACGGGGGGCAGCAGTGGGGAATATTGGACAATGGGCGAAAGCCTGATCCAGCAATGCCGCGTGGGTGAAGAAGGTTTTCGGATTGTAAAGCCCTTTCGGCGGGGACGATGATGACGGTACCCGCAGAAGAAGCTCCGGCTAACTTCGTGCCAGCAGCCGCGGTAATACGAAGGGGGCTAGCGTTGCTCGGAATGACTGGGCGTAAAGGGCGCGTAGGCGGTTCGTACAGTCGGGTGTGAAATTCCTGGGCTTAACCTGGGGACTGCCCTCGAGACGTGCGGGCTAGAGTGGGGAAGAGGGTCGTGGAATTCCCAGTGTAGAGGTGAAATTCGTAGATATTGGGAAGAACACCGGTGGCGAAGGCGGCGACCTGGTCCTTGACTGACGCTGAGGCGC…								c	c	0.6382	0.8095	0.719	0.041
Proteobacteria	Alphaproteobacteria	Acetobacterales	Acetobacteraceae	Acidiphilium	NA	CCTACGGGGGGCAGCAGTGGGGAATATTGGACAATGGGCGAAAGCCTGATCCAGCAATGCCGCGTGGGTGAAGAAGGTTTTCGGATTGTAAAGCCCTTTCGGCGGGGACGATGATGACGGTACCCGCAGAAGAAGCTCCGGCTAACTTCGTGCCAGCAGCCGCGGTAATACGAAGGGGGCTAGCGTTGCTCGGAATGACTGGGCGTAAAGGGCGCGTAGGCGGTTCGTACAGTCGGGTGTGAAATTCCTGGGCTTAACCTGGGGACTGCCCTCGAGACGTGCGGGCTAGAGTGGGGAAGAGGGTCGTGGAATTCCCAGTGTAGAGGTGAAATTCGTAGATATTGGGAAGAACACCGGTGGCGAAGGCGGCGACCTGGTCCTTGACTGACGCTGAGGCGC…								c	c	0.6713	0.7143	0.692	0.033
Proteobacteria	Alphaproteobacteria	Acetobacterales	Acetobacteraceae	Acidiphilium	NA	CCTACGGGGGGCAGCAGTGGGGAATATTGGACAATGGGCGCAAGCCTGATCCAGCAATGCCGCGTGGGTGAAGAAGGTTTTCGGATTGTAAAGCCCTTTCGGCGGGGACGATGATGACGGTACCCGCAGAAGAAGCTCCGGCTAACTTCGTGCCAGCAGCCGCGGTAATACGAAGGGGGCTAGCGTTGCTCGGAATGACTGGGCGTAAAGGGCGCGTAGGCGGTTCGTACAGTCGGGTGTGAAATTCCTGGGCTTAACCTGGGGACTGCATTCGAGACGTGCGGGCTTGAGTGGGGAAGAGGGTTGTGGAATTCCCAGTGTAGAGGTGAAATTCGTAGATATTGGGAAGAACACCGGTGGCGAAGGCGGCAACCTGGTCCTTGACTGACGCTGAGGCGC…								w	w	1	0.2353	0.485	0.04
Proteobacteria	Alphaproteobacteria	Acetobacterales	Acetobacteraceae	Endobacter	NA	CCTACGGGGGGCAGCAGTGGGGAATATTGGACAATGGGCGCAAGCCTGATCCAGCAATGCCGCGTGTGTGAAGAAGGTCTTCGGATTGTAAAGCACTTTCGACGGGGACGATGATGACGGTACCCGTAGAAGAAGCCCCGGCTAACTTCGTGCCAGCAGCCGCGGTAATACGAAGGGGGCTAGCGTTGCTCGGAATGACTGGGCGTAAAGGGCGCGTAGGCGGCTGGTACAGTCAGATGTGAAATTCCCGGGCTTAACCTGGGGGCTGCATTTGATACGTGCCGGCTGGAGTGTGAAAGAGGGTCGTGGAATTCCCAGTGTAGAGGTGAAATTCGTAGATATTGGGAAGAACACCGGTGGCGAAGGCGGCGACCTGGTTCATGACTGACGCTGAGGCGC…								w	w	0.7429	0.5882	0.661	0.012
Proteobacteria	Alphaproteobacteria	Acetobacterales	Acetobacteraceae	Endobacter	NA	CCTACGGGGGGCAGCAGTGGGGAATATTGGACAATGGGCGCAAGCCTGATCCAGCAATGCCGCGTGTGTGAAGAAGGTCTTCGGATTGTAAAGCACTTTCGACGGGGACGATGATGACGGTACCCGTAGAAGAAGCCCCGGCTAACTTCGTGCCAGCAGCCGCGGTAATACGAAGGGGGCTAGCGTTGCTCGGAATGACTGGGCGTAAAGGGCGCGTAGGCGGCTGGTACAGTCAGATGTGAAATTCCCGGGCTTAACCTGGGGGCTGCATTTGATACGTGCCGGCTGGAGTGTGAAAGAGGGTCGTGGAATTCCCAGTGTAGAGGTGAAATTCGTAGATATTGGGAAGAACACCGGTGGCGAAGGCGGCGACCTGGTTCATGACTGACGCTGAGGCGC…								w	w	0.7319	0.5294	0.622	0.029
Proteobacteria	Alphaproteobacteria	Acetobacterales	Acetobacteraceae	Endobacter	NA	CCTACGGGGGGCAGCAGTGGGGAATATTGGACAATGGGCGCAAGCCTGATCCAGCAATGCCGCGTGTGTGAAGAAGGTCTTCGGATTGTAAAGCACTTTCGACGGGGACGATGATGACGGTACCCGTAGAAGAAGCCCCGGCTAACTTCGTGCCAGCAGCCGCGGTAATACGAAGGGGGCTAGCGTTGCTCGGAATGACTGGGCGTAAAGGGCGCGTAGGCGGCTGGTACAGTCAGATGTGAAATTCCCGGGCTTAACCTGGGGGCTGCATTTGATACGTGCCGGCTGGAGTGTGAAAGAGGGTCGTGGAATTCCCAGTGTAGAGGTGAAATTCGTAGATATTGGGAAGAACACCGGTGGCGAAGGCGGCGACCTGGTTCATGACTGACGCTGAGGCGC…								w	w	0.7312	0.5294	0.622	0.029
Proteobacteria	Alphaproteobacteria	Acetobacterales	Acetobacteraceae	Endobacter	NA	CCTACGGGGGGCAGCAGTGGGGAATATTGGACAATGGGCGCAAGCCTGATCCAGCAATGCCGCGTGTGTGAAGAAGGTCTTCGGATTGTAAAGCACTTTCGACGGGGACGATGATGACGGTACCCGTAGAAGAAGCCCCGGCTAACTTCGTGCCAGCAGCCGCGGTAATACGAAGGGGGCTAGCGTTGCTCGGAATGACTGGGCGTAAAGGGCGCGTAGGCGGTTTGTACAGTCAGATGTGAAATTCCTGGGCTTAACCTGGGGGCTGCATTTGAGACGTGCAGGCTAGAGTGTGAAAGAGGGTCGTGGAATTCCCAGTGTAGAGGTGAAATTCGTAGATATTGGGAAGAACACCGGTGGCGAAGGCGGCGACCTGGTTCATAACTGACGCTGAGGCGC…								w	w	1	0.2941	0.542	0.019
Proteobacteria	Alphaproteobacteria	Acetobacterales	Acetobacteraceae	Endobacter	NA	CCTACGGGGGGCAGCAGTGGGGAATATTGGACAATGGGCGCAAGCCTGATCCAGCAATGCCGCGTGTGTGAAGAAGGTCTTCGGATTGTAAAGCACTTTCGACGGGGACGATGATGACGGTACCCGTAGAAGAAGCCCCGGCTAACTTCGTGCCAGCAGCCGCGGTAATACGAAGGGGGCTAGCGTTGCTCGGAATGACTGGGCGTAAAGGGCGCGTAGGCGGTTTGTACAGTCAGATGTGAAATTCCTGGGCTTAACCTGGGGGCTGCATTTGAGACGTGCAGGCTAGAGTGTGAAAGAGGGTCGTGGAATTCCCAGTGTAGAGGTGAAATTCGTAGATATTGGGAAGAACACCGGTGGCGAAGGCGGCGACCTGGTTCATAACTGACGCTGAGGCGC…								w	w	1	0.2353	0.485	0.041
Proteobacteria	Alphaproteobacteria	Rhizobiales	Beijerinckiaceae	NA	NA	CCTACGGGGGGCAGCAGTGGGGAATATTGGACAATGGGCGCAAGCCTGATCCAGCCATGCCGCGTGAGTGATGACGGCCCTAGGGTTGTAAAGCTCTTTTACCCGGGAAGATAATGACGGTACCGGGAGAATAAGCCCCGGCTAACTTCGTGCCAGCAGCCGCGGTAATACGAAGGGGGCTAGCGTTGTTCGGAATTACTGGGCGTAAAGCGCACGTAGGCGGAAATTTAAGTCAGGGGTGAAATCCCGAGGCTCAACCTCGGAACTGCCTTTGATACTGGGTTTCTTGAGTCCGGAAGAGGTGAGTGGAACTGCGAGTGTAGAGGTGAAATTCGTAGATATTCGCAAGAACACCAGTGGCGAAGGCGGCTCACTGGTCCGGAACTGACGCTGAGGTGC…								c	c	0.6563	0.7619	0.707	0.049
Proteobacteria	Alphaproteobacteria	Rhizobiales	Beijerinckiaceae	NA	NA	CCTACGGGGGGCAGCAGTGGGGAATATTGGACAATGGGCGCAAGCCTGATCCAGCCATGCCGCGTGAGTGATGACGGCCCTAGGGTTGTAAAGCTCTTTTACCCGGGAAGATAATGACGGTACCGGGAGAATAAGCCCCGGCTAACTTCGTGCCAGCAGCCGCGGTAATACGAAGGGGGCTAGCGTTGTTCGGAATTACTGGGCGTAAAGCGCACGTAGGCGGAAATTTAAGTCAGGGGTGAAATCCCGAGGCTCAACCTCGGAACTGCCTTTGATACTGGGTTTCTTGAGTCCGGAAGAGGTGAGTGGAACTGCGAGTGTAGAGGTGAAATTCGTAGATATTCGCAAGAACACCAGTGGCGAAGGCGGCTCACTGGTCCGGAACTGACGCTGAGGTGC…								c	c	0.6558	0.7619	0.707	0.046
Proteobacteria	Alphaproteobacteria	Rhizobiales	Beijerinckiaceae	NA	NA	CCTACGGGGGGCAGCAGTGGGGAATATTGGACAATGGGCGCAAGCCTGATCCAGCCATGCCGCGTGAGTGATGACGGCCTTAGGGTTGTAAAGCTCTTTTACCTGGGAAGATAATGACGGTACCGGGAGAATAAGCCCCGGCTAACTTCGTGCCAGCAGCCGCGGTAATACGAAGGGGGCTAGCGTTGTTCGGATTTACTGGGCGTAAAGCGCACGTAGGCGGAGATTTAAGTCAGGGGTGAAATCCCGAGGCTCAACCTCGGAACTGCCTTTGATACTGGGTTTCTTGAGTCCGGAAGAGGTGAGTGGAACTGCGAGTGTAGAGGTGAAATTCGTAGATATTCGCAAGAACACCAGTGGCGAAGGCGGCTCACTGGTCCGGAACTGACGCTGAGGTGC…								w	w	0.9539	0.3529	0.58	0.008
Proteobacteria	Alphaproteobacteria	Rhizobiales	Beijerinckiaceae	NA	NA	CCTACGGGGGGCAGCAGTGGGGAATATTGGACAATGGGCGCAAGCCTGATCCAGCCATGCCGCGTGAGTGATGACGGCCTTAGGGTTGTAAAGCTCTTTTACCTGGGAAGATAATGACGGTACCGGGAGAATAAGCCCCGGCTAACTTCGTGCCAGCAGCCGCGGTAATACGAAGGGGGCTAGCGTTGTTCGGATTTACTGGGCGTAAAGCGCACGTAGGCGGAGATTTAAGTCAGGGGTGAAATCCCGAGGCTCAACCTCGGAACTGCCTTTGATACTGGGTTTCTTGAGTCCGGAAGAGGTGAGTGGAACTGCGAGTGTAGAGGTGAAATTCGTAGATATTCGCAAGAACACCAGTGGCGAAGGCGGCTCACTGGTCCGGAACTGACGCTGAGGTGC…								w	w	0.9225	0.3529	0.571	0.014
Proteobacteria	Alphaproteobacteria	Rhizobiales	Beijerinckiaceae	NA	NA	CCTACGGGGGGCAGCAGTGGGGAATATTGGACAATGGGCGCAAGCCTGATCCAGCCATGCCGCGTGAGTGATGACGGCCTTAGGGTTGTAAAGCTCTTTTACCTGGGAAGATAATGACGGTACCGGGAGAATAAGCCCCGGCTAACTTCGTGCCAGCAGCCGCGGTAATACGAAGGGGGCTAGCGTTGTTCGGATTTACTGGGCGTAAAGCGCACGTAGGCGGAGATTTAAGTCAGGGGTGAAATCCCGAGGCTCAACCTCGGAACTGCCTTTGATACTGGGTTTCTTGAGTCCGGAAGAGGTGAGTGGAACTGCGAGTGTAGAGGTGAAATTCGTAGATATTCGCAAGAACACCAGTGGCGAAGGCGGCTCACTGGTCCGGAACTGACGCTGAGGTGC…								w	w	0.9325	0.2941	0.524	0.024
Proteobacteria	Alphaproteobacteria	Rhizobiales	Beijerinckiaceae	NA	NA	CCTACGGGGGGCAGCAGTGGGGAATATTGGACAATGGGCGCAAGCCTGATCCAGCCATGCCGCGTGAGTGATGACGGCCTTAGGGTTGTAAAGCTCTTTTACCTGGGAAGATAATGACGGTACCGGGAGAATAAGCCCCGGCTAACTTCGTGCCAGCAGCCGCGGTAATACGAAGGGGGCTAGCGTTGTTCGGATTTACTGGGCGTAAAGCGCACGTAGGCGGAGATTTAAGTCAGGGGTGAAATCCCGAGGCTCAACCTCGGAACTGCCTTTGATACTGGGTTTCTTGAGTCCGGAAGAGGTGAGTGGAACTGCGAGTGTAGAGGTGAAATTCGTAGATATTCGCAAGAACACCAGTGGCGAAGGCGGCTCACTGGTCCGGAACTGACGCTGAGGTGC…	26.7609	6.29575	2.10924	2.98484	0.00283725	0.0938318	w		w
Acidobacteria	Acidobacteriia	Acidobacteriales	Acidobacteriaceae (Subgroup 1)	Granulicella	NA	CCTACGGGGGGCAGCAGTGGGGAATTTTGCGCAATGGGGGAAACCCTGACGCAGCAACGCCGCGTGGAGGATGAAATATCTTGGTATGTAAACTCCTTTCGATGGGGAAGATAATGACGGTACCCATAGAAGAAGCCCCGGCTAACTTCGTGCCAGCAGCCGCGGTAATACGAGGGGGGCAAGCGTTGTTCGGAATTATTGGGCGTAAAGGGTGCGTAGGCGGTTTGACAAGTCATCTGTGAAATCTCTGGGCTCAACCCAGAGTCTGCAGGCGAAACTGTCGGGCTTGAGTATTGGAGAGGTGAGTGGAATTTCCGGTGTAGCGGTGAAATGCGTAGATATCGGAAGGAACACCTGTGGCGAAAGCGGCTCACTGGACAATAACTGACGCTGATGCAC…								w	w	1	0.2353	0.485	0.032
Acidobacteria	Acidobacteriia	Acidobacteriales	Acidobacteriaceae (Subgroup 1)	Granulicella	NA	CCTACGGGGGGCAGCAGTGGGGAATTTTGCGCAATGGGGGAAACCCTGACGCAGCAACGCCGCGTGGAGGATGAAATATCTTGGTATGTAAACTCCTTTCGATGGGGAAGATAATGACGGTACCCATAGAAGAAGCCCCGGCTAACTTCGTGCCAGCAGCCGCGGTAATACGAGGGGGGCAAGCGTTGTTCGGAATTATTGGGCGTAAAGGGTGCGTAGGCGGTTTGACAAGTCATCTGTGAAATCTCTGGGCTCAACCCAGAGTCTGCAGGCGAAACTGTCGGGCTTGAGTATTGGAGAGGTGAGTGGAATTTCCGGTGTAGCGGTGAAATGCGTAGATATCGGAAGGAACACCTGTGGCGAAAGCGGCTCACTGGACAATAACTGACGCTGATGCAC…								w	w	1	0.2353	0.485	0.034
Acidobacteria	Acidobacteriia	Acidobacteriales	Acidobacteriaceae (Subgroup 1)	Bryocella	NA	CCTACGGGGGGCAGCAGTGGGGAATTTTGCGCAATGGGGGAAACCCTGACGCAGCAACGCCGCGTGGAGGATGAAATATCTTGGTATGTAAACTCCTTTCGATGGGGACGATAATGACGGTACCCATAGAAGAAGCCCCGGCTAACTTCGTGCCAGCAGCCGCGGTAATACGAGGGGGGCAAGCGTTGTTCGGAATTATTGGGCGTAAAGGGTGCGTAGGCGGTTTGACAAGTTCCATGTGAAATCTATGGGCTCAACCCATAGTCTGCATGGAAAACTGTCAGGCTTGAGGATGGGAGAGGTGAGTGGAATTTCCGGTGTAGCGGTGAAATGCGTAGATATCGGAAGGAACACCTGTGGCGAAAGCGGCTCACTGGACCATTACTGACGCTGATGCAC…								c	c	0.9217	0.4286	0.629	0.008
Acidobacteria	Acidobacteriia	Acidobacteriales	Acidobacteriaceae (Subgroup 1)	Bryocella	NA	CCTACGGGGGGCAGCAGTGGGGAATTTTGCGCAATGGGGGAAACCCTGACGCAGCAACGCCGCGTGGAGGATGAAATATCTTGGTATGTAAACTCCTTTCGATGGGGACGATAATGACGGTACCCATAGAAGAAGCCCCGGCTAACTTCGTGCCAGCAGCCGCGGTAATACGAGGGGGGCAAGCGTTGTTCGGAATTATTGGGCGTAAAGGGTGCGTAGGCGGTTTGACAAGTTCCATGTGAAATCTATGGGCTCAACCCATAGTCTGCATGGAAAACTGTCAGGCTTGAGGATGGGAGAGGTGAGTGGAATTTCCGGTGTAGCGGTGAAATGCGTAGATATCGGAAGGAACACCTGTGGCGAAAGCGGCTCACTGGACCATTACTGACGCTGATGCAC…								c	c	0.913	0.4286	0.626	0.007
Acidobacteria	Acidobacteriia	Acidobacteriales	Acidobacteriaceae (Subgroup 1)	Bryocella	NA	CCTACGGGGGGCAGCAGTGGGGAATTTTGCGCAATGGGGGAAACCCTGACGCAGCAACGCCGCGTGGAGGATGAAATATCTTGGTATGTAAACTCCTTTCGATGGGGACGATAATGACGGTACCCATAGAAGAAGCCCCGGCTAACTTCGTGCCAGCAGCCGCGGTAATACGAGGGGGGCAAGCGTTGTTCGGAATTATTGGGCGTAAAGGGTGCGTAGGCGGTTTGACAAGTTCCATGTGAAATCTATGGGCTCAACCCATAGTCTGCATGGAAAACTGTCAGGCTTGAGGATGGGAGAGGTGAGTGGAATTTCCGGTGTAGCGGTGAAATGCGTAGATATCGGAAGGAACACCTGTGGCGAAAGCGGCTCACTGGACCATTACTGACGCTGATGCAC…								c	c	0.876	0.381	0.578	0.025
Acidobacteria	Acidobacteriia	Acidobacteriales	Acidobacteriaceae (Subgroup 1)	Bryocella	NA	CCTACGGGGGGCAGCAGTGGGGAATTTTGCGCAATGGGGGAAACCCTGACGCAGCAACGCCGCGTGGAGGATGAAATATCTTGGTATGTAAACTCCTTTCGATGGGGACGATAATGACGGTACCCATAGAAGAAGCCCCGGCTAACTTCGTGCCAGCAGCCGCGGTAATACGAGGGGGGCAAGCGTTGTTCGGAATTATTGGGCGTAAAGGGTGCGTAGGCGGTTTGACAAGTTCTATGTGAAATCTATGGGCTCAACCCATAGTCTGCATGGAAAACTGTCAGGCTTGAGGATGGGAGAGGTGAGTGGAATTTCCGGTGTAGCGGTGAAATGCGTAGATATCGGAAGGAACACCTGTGGCGAAAGCGGCTCACTGGACCATTACTGACGCTGATGCAC…								c	c	0.8748	0.381	0.577	0.042
Acidobacteria	Acidobacteriia	Acidobacteriales	Acidobacteriaceae_(Subgroup_1)	Bryocella	NA	CCTACGGGGGGCAGCAGTGGGGAATTTTGCGCAATGGGGGAAACCCTGACGCAGCAACGCCGCGTGGAGGATGAAATATCTTGGTATGTAAACTCCTTTCGATGGGGACGATAATGACGGTACCCATAGAAGAAGCCCCGGCTAACTTCGTGCCAGCAGCCGCGGTAATACGAGGGGGGCAAGCGTTGTTCGGAATTATTGGGCGTAAAGGGTGCGTAGGCGGTTTGACCAGTTCTATGTGAAATCTATGGGCTCAACCCATAGTCTGCATGGAAAACTGTCAGGCTTGAGGATGGGAGAGGTGAGTGGAATTTCCGGTGTAGCGGTGAAATGCGTAGATATCGGAAGGAACACCTGTGGCGAAAGCGGCTCACTGGACCATTACTGACGCTGATGCAC…	16.7353	-23.0403	2.96961	-7.75868	8.58179e-15	3.97337e-13	c		c
Acidobacteria	Acidobacteriia	Acidobacteriales	Acidobacteriaceae_(Subgroup_1)	Bryocella	NA	CCTACGGGGGGCAGCAGTGGGGAATTTTGCGCAATGGGGGAAACCCTGACGCAGCAACGCCGCGTGGAGGATGAAATATCTTGGTATGTAAACTCCTTTCGATGGGGACGATAATGACGGTACCCATAGAAGAAGCCCCGGCTAACTTCGTGCCAGCAGCCGCGGTAATACGAGGGGGGCAAGCGTTGTTCGGAATTATTGGGCGTAAAGGGTGCGTAGGCGGTTTGACCAGTTCTATGTGAAATCTATGGGCTCAACCCATAGTCTGCATGGAAAACTGTCAGGCTTGAGGATGGGAGAGGTGAGTGGAATTTCCGGTGTAGCGGTGAAATGCGTAGATATCGGAAGGAACACCTGTGGCGAAAGCGGCTCACTGGACCATTACTGACGCTGATGCAC…	16.8829	-23.1641	2.9696	-7.80041	6.17048e-15	3.82048e-13	c		c
Acidobacteria	Acidobacteriia	Acidobacteriales	Acidobacteriaceae (Subgroup 1)	Granulicella	NA	CCTACGGGGGGCAGCAGTGGGGAATTTTGCGCAATGGGGGAAACCCTGACGCAGCAACGCCGCGTGGAGGATGAAATCCCTTGGGATGTAAACTCCTTTCGATAGGGAAGATAATGACGGTACCTATAGAAGAAGCCCCGGCTAACTTCGTGCCAGCAGCCGCGGTAATACGAGGGGGGCAAGCGTTGTTCGGAATTATTGGGCGTAAAGGGTGCGTAGGCGGTTTGACAAGTCTCATGTGAAATCTTCGGGCTCAACTCGAAGTCTGCATGGGAAACTGTCGGGCTTGAGTATGGGAGAGGTGAGTGGAATTTCCGGTGTAGCGGTGAAATGCGTAGATATCGGAAGGAACACCTGTGGCGAAAGCGGCTCACTGGACCATAACTGACGCTGAGGCAC…								w	w	0.7677	0.3529	0.521	0.048
Acidobacteria	Acidobacteriia	Acidobacteriales	Acidobacteriaceae (Subgroup 1)	Granulicella	NA	CCTACGGGGGGCAGCAGTGGGGAATTTTGCGCAATGGGGGAAACCCTGACGCAGCAACGCCGCGTGGAGGATGAAGTATCTCGGTATGTAAACTCCTTTCGATGGGGAAGATAATGACGGTACCCATAGAAGAAGCCCCGGCTAACTTCGTGCCAGCAGCCGCGGTAATACGAGGGGGGCAAGCGTTGTTCGGATTTATTGGGCGTAAAGGGTGCGTAGGCGGTTTGGCAAGTCTTATGTGAAATCTATGGGCTCAACCCATAGTCTGCATGAGAAACTACCGGGCTTGAGTGATGGAGAGGTGAGTGGAATTTCCGGTGTAGCGGTGAAATGCGTAGATATCGGAAGGAACACCTGTGGCGAAAGCGGCTCACTGGACATTAACTGACGCTGATGCAC…								c	c	1	0.2857	0.535	0.019
Acidobacteria	Acidobacteriia	Acidobacteriales	Acidobacteriaceae (Subgroup 1)	Granulicella	NA	CCTACGGGGGGCAGCAGTGGGGAATTTTGCGCAATGGGGGAAACCCTGACGCAGCAACGCCGCGTGGAGGATGAAGTATCTCGGTATGTAAACTCCTTTCGATGGGGAAGATAATGACGGTACCCATAGAAGAAGCCCCGGCTAACTTCGTGCCAGCAGCCGCGGTAATACGAGGGGGGCAAGCGTTGTTCGGATTTATTGGGCGTAAAGGGTGCGTAGGCGGTTTGGCAAGTCTTATGTGAAATCTATGGGCTCAACCCATAGTCTGCATGAGAAACTACCGGGCTTGAGTGATGGAGAGGTGAGTGGAATTTCCGGTGTAGCGGTGAAATGCGTAGATATCGGAAGGAACACCTGTGGCGAAAGCGGCTCACTGGACATTAACTGACGCTGATGCAC…								c	c	1	0.2857	0.535	0.019
Acidobacteria	Acidobacteriia	Acidobacteriales	Acidobacteriaceae_(Subgroup_1)	Granulicella	NA	CCTACGGGGGGCAGCAGTGGGGAATTTTGCGCAATGGGGGAAACCCTGACGCAGCAACGCCGCGTGGAGGATGAAGTATCTCGGTATGTAAACTCCTTTCGATGGGGAAGATAATGACGGTACCCATAGAAGAAGCCCCGGCTAACTTCGTGCCAGCAGCCGCGGTAATACGAGGGGGGCAAGCGTTGTTCGGATTTATTGGGCGTAAAGGGTGCGTAGGCGGTTTGGCAAGTCTTATGTGAAATCTATGGGCTCAACCCATAGTCTGCATGAGAAACTACCGGGCTTGAGTGATGGAGAGGTGAGTGGAATTTCCGGTGTAGCGGTGAAATGCGTAGATATCGGAAGGAACACCTGTGGCGAAAGCGGCTCACTGGACATTAACTGACGCTGATGCAC…	42.6572	-24.4042	2.96883	-8.22015	2.03255e-16	6.12005e-14	c		c
Acidobacteria	Acidobacteriia	Acidobacteriales	Acidobacteriaceae_(Subgroup_1)	Granulicella	NA	CCTACGGGGGGCAGCAGTGGGGAATTTTGCGCAATGGGGGAAACCCTGACGCAGCAACGCCGCGTGGAGGATGAAGTATCTCGGTATGTAAACTCCTTTCGATGGGGAAGATAATGACGGTACCCATAGAAGAAGCCCCGGCTAACTTCGTGCCAGCAGCCGCGGTAATACGAGGGGGGCAAGCGTTGTTCGGATTTATTGGGCGTAAAGGGTGCGTAGGCGGTTTGGCAAGTCTTATGTGAAATCTATGGGCTCAACCCATAGTCTGCATGAGAAACTACCGGGCTTGAGTGATGGAGAGGTGAGTGGAATTTCCGGTGTAGCGGTGAAATGCGTAGATATCGGAAGGAACACCTGTGGCGAAAGCGGCTCACTGGACATTAACTGACGCTGATGCAC…	38.5066	-24.0817	2.96888	-8.11138	5.00482e-16	6.12005e-14	c		c
Acidobacteria	Acidobacteriia	Acidobacteriales	Acidobacteriaceae (Subgroup 1)	NA	NA	CCTACGGGGGGCAGCAGTGGGGAATTTTGCGCAATGGGGGAAACCCTGACGCAGCAACGCCGCGTGGAGGATGAAGTATCTTGGTACGTAAACTCCTTTCGATCGGGACGATAATGACGGTACCGATAGAAGAAGCCCCGGCTAACTTCGTGCCAGCAGCCGCGGTAATACGAGGGGGGCAAGCGTTGTTCGGAATTATTGGGCGTAAAGGGTGCGTAGGCGGCCCCGCAAGTCTTGTGTGAAATCCTCAAGCTCAACTTGAGGACTGCACGGGAAACTGCTGGGCTGGAGTGTGGGAGAGGTGAGTGGAATTCCTGGTGTAGCGGTGAAATGCGTAGATATCAGGAGGAACACCTGTGGCGAAAGCGGCTCACTGGACCACAACTGACGCTGAGGCAC…								w	w	1	0.2353	0.485	0.026
Acidobacteria	Acidobacteriia	Acidobacteriales	Acidobacteriaceae (Subgroup 1)	NA	NA	CCTACGGGGGGCAGCAGTGGGGAATTTTGCGCAATGGGGGAAACCCTGACGCAGCAACGCCGCGTGGAGGATGAAGTATCTTGGTACGTAAACTCCTTTCGATCGGGACGATAATGACGGTACCGATAGAAGAAGCCCCGGCTAACTTCGTGCCAGCAGCCGCGGTAATACGAGGGGGGCAAGCGTTGTTCGGAATTATTGGGCGTAAAGGGTGCGTAGGCGGCCCCGCAAGTCTTGTGTGAAATCCTCAAGCTCAACTTGAGGACTGCACGGGAAACTGCTGGGCTGGAGTGTGGGAGAGGTGAGTGGAATTCCTGGTGTAGCGGTGAAATGCGTAGATATCAGGAGGAACACCTGTGGCGAAAGCGGCTCACTGGACCACAACTGACGCTGAGGCAC…								w	w	1	0.2353	0.485	0.026
Acidobacteria	Acidobacteriia	Acidobacteriales	Acidobacteriaceae (Subgroup 1)	Granulicella	NA	CCTACGGGGGGCAGCAGTGGGGAATTTTGCGCAATGGGGGAAACCCTGACGCAGCAACGCCGCGTGGAGGATGAAGTATCTTGGTACGTAAACTCCTTTCGATGGGGAAGATAATGACGGTACCCATAGAAGAAGCCCCGGCTAACTTCGTGCCAGCAGCCGCGGTAATACGAGGGGGGCAAGCGTTGTTCGGATTTATTGGGCGTAAAGGGTGCGTAGGCGGTTTGATAAGTCATCTGTGAAATCTATGGGCTCAACCCATAGTCTGCAGGCGAAACTGTCGGGCTTGAGTATTGGAGAGGTGAGTGGAATTTCCGGTGTAGCGGTGAAATGCGTAGATATCGGAAGGAACACCTGTGGCGAAAGCGGCTCACTGGACAATAACTGACGCTGATGCAC…								w	w	1	0.2353	0.485	0.025
Acidobacteria	Acidobacteriia	Acidobacteriales	Acidobacteriaceae (Subgroup 1)	NA	NA	CCTACGGGGGGCAGCAGTGGGGAATTTTGCGCAATGGGGGAAACCCTGACGCAGCAACGCCGCGTGGAGGATGAAGTCTCTTGGGACGTAAACTCCTTTCGATCGGGACGATAATGACGGTACCGATAGAAGAAGCCCCGGCTAACTTCGTGCCAGCAGCCGCGGTAATACGAGGGGGGCAAGCGTTGTTCGGAATTATTGGGCGTAAAGGGTGCGTAGGCGGCCCCGCAAGTCTTGTGTGAAAGCCTCAAGCTCAACTTGAGGACTGCACGGGAAACTGCTGGGCTGGAGTATGGGAGAGGTGAGTGGAATTCCTGGTGTAGCGGTGAAATGCGTAGATATCAGGAGGAACACCTGTGGCGAAAGCGGCTCACTGGACCATAACTGACGCTGAGGCAC…								c	c	0.8573	0.8095	0.833	0.001
Acidobacteria	Acidobacteriia	Acidobacteriales	Acidobacteriaceae (Subgroup 1)	NA	NA	CCTACGGGGGGCAGCAGTGGGGAATTTTGCGCAATGGGGGAAACCCTGACGCAGCAACGCCGCGTGGAGGATGAAGTCTCTTGGGACGTAAACTCCTTTCGATCGGGACGATAATGACGGTACCGATAGAAGAAGCCCCGGCTAACTTCGTGCCAGCAGCCGCGGTAATACGAGGGGGGCAAGCGTTGTTCGGAATTATTGGGCGTAAAGGGTGCGTAGGCGGCCCCGCAAGTCTTGTGTGAAAGCCTCAAGCTCAACTTGAGGACTGCACGGGAAACTGCTGGGCTGGAGTATGGGAGAGGTGAGTGGAATTCCTGGTGTAGCGGTGAAATGCGTAGATATCAGGAGGAACACCTGTGGCGAAAGCGGCTCACTGGACCATAACTGACGCTGAGGCAC…								c	c	0.8599	0.7619	0.809	0.001
Acidobacteria	Acidobacteriia	Acidobacteriales	Acidobacteriaceae (Subgroup 1)	NA	NA	CCTACGGGGGGCAGCAGTGGGGAATTTTGCGCAATGGGGGAAACCCTGACGCAGCAACGCCGCGTGGAGGATGAAGTCTCTTGGGACGTAAACTCCTTTCGATCGGGACGATAATGACGGTACCGATAGAAGAAGCCCCGGCTAACTTCGTGCCAGCAGCCGCGGTAATACGAGGGGGGCAAGCGTTGTTCGGAATTATTGGGCGTAAAGGGTGCGTAGGCGGCCCCGCAAGTCTTGTGTGAAAGCCTCAAGCTCAACTTGAGGACTGCACGGGAAACTGCTGGGCTGGAGTATGGGAGAGGTGAGTGGAATTCCTGGTGTAGCGGTGAAATGCGTAGATATCAGGAGGAACACCTGTGGCGAAAGCGGCTCACTGGACCATAACTGACGCTGAGGCAC…								c	c	0.8588	0.6667	0.757	0.001
Acidobacteria	Acidobacteriia	Acidobacteriales	Acidobacteriaceae_(Subgroup_1)	NA	NA	CCTACGGGGGGCAGCAGTGGGGAATTTTGCGCAATGGGGGAAACCCTGACGCAGCAACGCCGCGTGGAGGATGAAGTCTCTTGGGACGTAAACTCCTTTCGATCGGGACGATAATGACGGTACCGATAGAAGAAGCCCCGGCTAACTTCGTGCCAGCAGCCGCGGTAATACGAGGGGGGCAAGCGTTGTTCGGAATTATTGGGCGTAAAGGGTGCGTAGGCGGCCCCGCAAGTCTTGTGTGAAAGCCTCAAGCTCAACTTGAGGACTGCACGGGAAACTGCTGGGCTGGAGTATGGGAGAGGTGAGTGGAATTCCTGGTGTAGCGGTGAAATGCGTAGATATCAGGAGGAACACCTGTGGCGAAAGCGGCTCACTGGACCATAACTGACGCTGAGGCAC…	87.024	-3.75878	1.27265	-2.95351	0.00314182	0.0954939	c		c
Proteobacteria	Gammaproteobacteria	Betaproteobacteriales	Burkholderiaceae	Curvibacter	NA	CCTACGGGGGGCAGCAGTGGGGAATTTTGGACAATGGGCGCAAGCCTGATCCAGCAATGCCGCGTGCAGGATGAAGGCCTTCGGGTTGTAAACTGCTTTTGTACGGAGCGAAAAGGCTTCCACTAATACTGGGGGCTCATGACGGTACCGTAAGAATAAGCACCGGCTAACTACGTGCCAGCAGCCGCGGTAATACGTAGGGTGCAAGCGTTAATCGGAATTACTGGGCGTAAAGCGTGCGCAGGCGGTCTTGTAAGACAGGTGTGAAATCCCCGGGCTTAACCTGGGAACTGCACTTGTGACTGCAAGGCTGGAGTACGGCAGAGGGGGATGGAATTCCGCGTGTAGCAGTGAAATGCGTAGATATGCGGAGGAACACCGATGGCGAAGGCAATCCCC…								w	w	0.8412	0.3529	0.545	0.04
Proteobacteria	Alphaproteobacteria	Acetobacterales	Acetobacteraceae	Endobacter	NA	CCTACGGGGGGCTGCAGTAGGGAATATTGGACAATGGGCGCAAGCCTGATCCAGCAATGCCGCGTGTGTGAAGAAGGTCTTCGGATTGTAAAGCACTTTCGACGGGGACGATGATGACGGTACCCGTAGAAGAAGCCCCGGCTAACTTCGTGCCAGCAGCCGCGGTAATACGAAGGGGGCTAGCGTTGCTCGGAATGACTGGGCGTAAAGGGCGCGTAGGCGGCTTGTACAGTCAGATGTGAAATTCCCGGGCTTAACCTGGGGGCTGCATTTGATACGTGCGGGCTAGAGTGTGAAAGAGGGTCGTGGAATTCCCAGTGTAGAGGTGAAATTCGTAGATATTGGGAAGAACACCGGTGGCGAAGGCGGCGACCTGGTTCATGACTGACGCTGAGGCGC…								c	c	0.6353	0.9048	0.758	0.03
Proteobacteria	Alphaproteobacteria	Acetobacterales	Acetobacteraceae	Endobacter	NA	CCTACGGGGGGCTGCAGTAGGGAATATTGGACAATGGGCGCAAGCCTGATCCAGCAATGCCGCGTGTGTGAAGAAGGTCTTCGGATTGTAAAGCACTTTCGACGGGGACGATGATGACGGTACCCGTAGAAGAAGCCCCGGCTAACTTCGTGCCAGCAGCCGCGGTAATACGAAGGGGGCTAGCGTTGCTCGGAATGACTGGGCGTAAAGGGCGCGTAGGCGGCTTGTACAGTCAGATGTGAAATTCCCGGGCTTAACCTGGGGGCTGCATTTGATACGTGCGGGCTAGAGTGTGAAAGAGGGTCGTGGAATTCCCAGTGTAGAGGTGAAATTCGTAGATATTGGGAAGAACACCGGTGGCGAAGGCGGCGACCTGGTTCATGACTGACGCTGAGGCGC…								c	c	0.6222	0.9048	0.75	0.036
Proteobacteria	Alphaproteobacteria	Acetobacterales	Acetobacteraceae	Endobacter	NA	CCTACGGGGGGCTGCAGTGGGGAATATTGGACAATGGGCGCAAGCCTGATCCAGCAATGCCGCGTGTGTGAAGAAGGTCTTCGGATTGTAAAGCACTTTCGACGGGGACGATGATGACGGTACCCGTAGAAGAAGCCCCGGCTAACTTCGTGCCAGCAGCCGCGGTAATACGAAGGGGGCTAGCGTTGCTCGGAATGACTGGGCGTAAAGGGCGCGTAGGCGGCTGGTACAGTCAGATGTGAAATTCCCGGGCTTAACCTGGGGGCTGCATTTGATACGTGCCGGCTGGAGTGTGAAAGAGGGTCGTGGAATTCCCAGTGTAGAGGTGAAATTCGTAGATATTGGGAAGAACACCGGTGGCGAAGGCGGCGACCTGGTTCATGACTGACGCTGAGGCGC…								w	w	0.7949	0.4118	0.572	0.039
Proteobacteria	Alphaproteobacteria	Rhizobiales	Beijerinckiaceae	NA	NA	CCTACGGGGGGCTGCAGTGGGGAATATTGGACAATGGGCGCAAGCCTGATCCAGCCATGCCGCGTGAGTGATGACGGCCTTAGGGTTGTAAAGCTCTTTTACCTGGGAAGATAATGACGGTACCGGGAGAATAAGCCCCGGCTAACTTCGTGCCAGCAGCCGCGGTAATACGAAGGGGGCTAGCGTTGTTCGGATTTACTGGGCGTAAAGCGCACGTAGGCGGAGATTTAAGTCAGGGGTGAAATCCCGAGGCTCAACCTCGGAACTGCCTTTGATACTGGGTTTCTTGAGTCCGGAAGAGGTGAGTGGAACTGCGAGTGTAGAGGTGAAATTCGTAGATATTCGCAAGAACACCAGTGGCGAAGGCGGCTCACTGGTCCGGAACTGACGCTGAGGTGC…								w	w	1	0.2353	0.485	0.024
Acidobacteria	Acidobacteriia	Acidobacteriales	Acidobacteriaceae (Subgroup 1)	Granulicella	NA	CCTACGGGGGGCTGCAGTGGGGAATTTTGCGCAATGGGGGAAACCCTGACGCAGCAACGCCGCGTGGAGGATGAAATCCCTTGGGATGTAAACTCCTTTCGATAGGGAAGATAATGACGGTACCTATAGAAGAAGCCCCGGCTAACTTCGTGCCAGCAGCCGCGGTAATACGAGGGGGGCAAGCGTTGTTCGGAATTATTGGGCGTAAAGGGTGCGTAGGCGGTTTGACAAGTCTTATGTGAAATCTCTGGGCTCAACCCAGAGTCTGCATGGGAAACTGTCGGGCTTGAGTATGGGAGAGGTGAGTGGAATTTCCGGTGTAGCGGTGAAATGCGTAGATATCGGAAGGAACACCTGTGGCGAAAGCGGCTCACTGGACCATAACTGACGCTGAGGCAC…								w	w	0.7939	0.5882	0.683	0.006
Proteobacteria	Gammaproteobacteria	Betaproteobacteriales	Burkholderiaceae	Curvibacter	NA	CCTACGGGGGGCTGCAGTGGGGAATTTTGGACAATGGGCGCAAGCCTGATCCAGCAATGCCGCGTGCAGGATGAAGGCCTTCGGGTTGTAAACTGCTTTTGTACGGAGCGAAAAGGCTTCCACTAATACTGGGGGCTCATGACGGTACCGTAAGAATAAGCACCGGCTAACTACGTGCCAGCAGCCGCGGTAATACGTAGGGTGCAAGCGTTAATCGGAATTACTGGGCGTAAAGCGTGCGCAGGCGGTCTTGTAAGACAGGTGTGAAATCCCCGGGCTTAACCTGGGAACTGCACTTGTGACTGCAAGGCTGGAGTACGGCAGAGGGGGATGGAATTCCGCGTGTAGCAGTGAAATGCGTAGATATGCGGAGGAACACCGATGGCGAAGGCAATCCCC…								w	w	0.9032	0.2941	0.515	0.039
Proteobacteria	Alphaproteobacteria	Acetobacterales	Acetobacteraceae	Acidiphilium	NA	CCTACGGGTGGCAGCAGTGGGGAATATTGGACAATGGGCGAAAGCCTGATCCAGCAATGCCGCGTGGGTGAAGAAGGTCTTCGGATTGTAAATCCCTTTCGGCGGGGACGATGATGACGGTACCCGCAGAAGAAGCTCCGGCTAACTTCGTGCCAGCAGCCGCGGTAATACGAAGGGGGCTAGCGTTGCTCGGAATGACTGGGCGTAAAGGGCGCGTAGGCGGTTGGTACAGTCGGATGTGAAATGCCTGGGCTTAACCTGGGGACTGCATTCGATACGTGCTGGCTTGAGTGCGGAAGAGGGTTGTGGAATTCCCAGTGTAGAGGTGAAATTCGTAGATATTGGGAAGAACACCGGTGGCGAAGGCGGCAACCTGGTCCGTGACTGACGCTGAGGCGC…								c	c	0.8886	0.381	0.582	0.018
Proteobacteria	Alphaproteobacteria	Acetobacterales	Acetobacteraceae	NA	NA	CCTACGGGTGGCAGCAGTGGGGAATATTGGACAATGGGCGAAAGCCTGATCCAGCAATGCCGCGTGGGTGAAGAAGGTTTTCGGATTGTAAAGCCCTTTCGGCGGGGACGATGATGACGGTACCCGCAGAAGAAGCTCCGGCTAACTTCGTGCCAGCAGCCGCGGTAATACGAAGGGGGCTAGCGTTGCTCGGAATGACTGGGCGTAAAGGGCGCGTAGGCGGTTCGTACAGTCGGGTGTGAAATTCCTGGGCTTAACCTGGGGACTGCCCTCGAGACGTGCGGGCTAGAGTGGGGAAGAGGGTCGTGGAATTCCCAGTGTAGAGGTGAAATTCGTAGATATTGGGAAGAACACCGGTGGCGAAGGCGGCGACCTGGTCCTTGACTGACGCTGAGGCGC…								c	c	0.6653	0.7619	0.712	0.029
Proteobacteria	Alphaproteobacteria	Acetobacterales	Acetobacteraceae	NA	NA	CCTACGGGTGGCAGCAGTGGGGAATATTGGACAATGGGCGAAAGCCTGATCCAGCAATGCCGCGTGGGTGAAGAAGGTTTTCGGATTGTAAAGCCCTTTCGGCGGGGACGATGATGACGGTACCCGCAGAAGAAGCTCCGGCTAACTTCGTGCCAGCAGCCGCGGTAATACGAAGGGGGCTAGCGTTGCTCGGAATGACTGGGCGTAAAGGGCGCGTAGGCGGTTCGTACAGTCGGGTGTGAAATTCCTGGGCTTAACCTGGGGACTGCCCTCGAGACGTGCGGGCTAGAGTGGGGAAGAGGGTCGTGGAATTCCCAGTGTAGAGGTGAAATTCGTAGATATTGGGAAGAACACCGGTGGCGAAGGCGGCGACCTGGTCCTTGACTGACGCTGAGGCGC…								c	c	0.6626	0.7619	0.711	0.029
Proteobacteria	Alphaproteobacteria	Acetobacterales	Acetobacteraceae	Endobacter	NA	CCTACGGGTGGCAGCAGTGGGGAATATTGGACAATGGGCGCAAGCCTGATCCAGCAATGCCGCGTGTGTGAAGAAGGTCTTCGGATTGTAAAGCACTTTCGACGGGGACGATGATGACGGTACCCGTAGAAGAAGCCCCGGCTAACTTCGTGCCAGCAGCCGCGGTAATACGAAGGGGGCTAGCGTTGCTCGGAATGACTGGGCGTAAAGGGCGCGTAGGCGGCTGGTACAGTCAGATGTGAAATTCCCGGGCTTAACCTGGGGGCTGCATTTGATACGTGCCGGCTGGAGTGTGAAAGAGGGTCGTGGAATTCCCAGTGTAGAGGTGAAATTCGTAGATATTGGGAAGAACACCGGTGGCGAAGGCGGCGACCTGGTTCATGACTGACGCTGAGGCGC…								w	w	0.7949	0.5882	0.684	0.003
Proteobacteria	Alphaproteobacteria	Acetobacterales	Acetobacteraceae	Endobacter	NA	CCTACGGGTGGCAGCAGTGGGGAATATTGGACAATGGGCGCAAGCCTGATCCAGCAATGCCGCGTGTGTGAAGAAGGTCTTCGGATTGTAAAGCACTTTCGACGGGGACGATGATGACGGTACCCGTAGAAGAAGCCCCGGCTAACTTCGTGCCAGCAGCCGCGGTAATACGAAGGGGGCTAGCGTTGCTCGGAATGACTGGGCGTAAAGGGCGCGTAGGCGGCTGGTACAGTCAGATGTGAAATTCCCGGGCTTAACCTGGGGGCTGCATTTGATACGTGCCGGCTGGAGTGTGAAAGAGGGTCGTGGAATTCCCAGTGTAGAGGTGAAATTCGTAGATATTGGGAAGAACACCGGTGGCGAAGGCGGCGACCTGGTTCATGACTGACGCTGAGGCGC…								w	w	0.7978	0.5294	0.65	0.011
Proteobacteria	Alphaproteobacteria	Acetobacterales	Acetobacteraceae	NA	NA	CCTACGGGTGGCAGCAGTGGGGAATATTGGACAATGGGCGCAAGCCTGATCCAGCAATGCCGCGTGTGTGAAGAAGGTCTTCGGATTGTAAAGCACTTTCGGCGGGGACGATGATGACGGTACCCGCAGAAGAAGCCCCGGCTAACTTCGTGCCAGCAGCCGCGGTAATACGAAGGGGGCGAGCGTTGCTCGGAATGACTGGGCGTAAAGGGCGCGTAGGTGGTGTGGACAGTCAGATGTGAAATTCCTGGGCTCAACCTGGGGGCTGCATTTGATACGTCCAAACTAGAGTGTGGAAGAGGGTCGTGGAATTCCCAGTGTAGAGGTGAAATTCGTAGATATTGGGAAGAACACCGGTGGCGAAGGCGGCGACCTGGTCCATTACTGACGCTGAGGCGC…								w	w	1	0.2353	0.485	0.028
Acidobacteria	Acidobacteriia	Acidobacteriales	Acidobacteriaceae (Subgroup 1)	Granulicella	NA	CCTACGGGTGGCAGCAGTGGGGAATTTTGCGCAATGGGGGAAACCCTGACGCAGCAACGCCGCGTGGAGGATGAAGTATCTCGGTACGTAAACTCCTTTCGATGGGGAAGATAATGACGGTACCCATAGAAGAAGCCCCGGCTAACTTCGTGCCAGCAGCCGCGGTAATACGAGGGGGGCAAGCGTTGTTCGGATTTATTGGGCGTAAAGGGTGCGTAGGCGGTTTGGCAAGTCTTATGTGAAATCTATGGGCTCAACCCATAGTCTGCATGAGAAACTACCGGGCTTGAGTATTGGAGAGGTGAGTGGAATTTCCGGTGTAGCGGTGAAATGCGTAGATATCGGAAGGAACACCTGTGGCGAAAGCGGCTCACTGGACAATAACTGACGCTGAGGCAC…								c	c	0.9624	0.2857	0.524	0.043
